# Supplementary material for: Construction and validation of immune-related LncRNAs classifier to predict prognosis and immunotherapy response in laryngeal squamous cell carcinoma
Source: World J Surg Oncol. 2022 May 24;20:164. doi: 10.1186/s12957-022-02608-z (PMC9128282; doi:10.1186/s12957-022-02608-z)
Supplement: Supplementary file 3 — Additional file 3. Supplementary material 2. [file 12957_2022_2608_MOESM3_ESM.csv]

id	immuneGene	lncRNA	cor	pvalue	Regulation
cor	ATP6V0A2	A1BG-AS1	0.43041415	2.42E-06	postive
cor1	BST1	A1BG-AS1	0.439613597	1.38E-06	postive
cor2	C2	A1BG-AS1	0.438436585	1.49E-06	postive
cor3	CADM1	A1BG-AS1	0.435067165	1.83E-06	postive
cor4	CCL4	A1BG-AS1	0.430020481	2.47E-06	postive
cor5	CCL5	A1BG-AS1	0.417586303	5.12E-06	postive
cor6	CCR1	A1BG-AS1	0.510781672	1.02E-08	postive
cor7	CCR2	A1BG-AS1	0.441085342	1.26E-06	postive
cor8	CCR4	A1BG-AS1	0.543190776	7.29E-10	postive
cor9	CCR5	A1BG-AS1	0.478163416	1.11E-07	postive
cor10	CCR8	A1BG-AS1	0.535574286	1.39E-09	postive
cor11	CD164	A1BG-AS1	0.406277713	9.67E-06	postive
cor12	CD2	A1BG-AS1	0.477681785	1.15E-07	postive
cor13	CD28	A1BG-AS1	0.469707759	1.98E-07	postive
cor14	CD34	A1BG-AS1	0.41789291	5.03E-06	postive
cor15	CD3D	A1BG-AS1	0.42328306	3.68E-06	postive
cor16	CD3E	A1BG-AS1	0.505361302	1.54E-08	postive
cor17	CD4	A1BG-AS1	0.471881916	1.71E-07	postive
cor18	CD40LG	A1BG-AS1	0.451009108	6.78E-07	postive
cor19	CD7	A1BG-AS1	0.457218612	4.54E-07	postive
cor20	CD74	A1BG-AS1	0.4445151	1.02E-06	postive
cor21	CD79A	A1BG-AS1	0.434053353	1.94E-06	postive
cor22	CD79B	A1BG-AS1	0.429505425	2.55E-06	postive
cor23	CD96	A1BG-AS1	0.437890368	1.54E-06	postive
cor24	CHUK	A1BG-AS1	0.430736545	2.37E-06	postive
cor25	CMKLR1	A1BG-AS1	0.423135389	3.71E-06	postive
cor26	CNR2	A1BG-AS1	0.430794263	2.36E-06	postive
cor27	CRTAM	A1BG-AS1	0.408275261	8.66E-06	postive
cor28	CST7	A1BG-AS1	0.544133932	6.72E-10	postive
cor29	CTLA4	A1BG-AS1	0.447487528	8.48E-07	postive
cor30	CTSS	A1BG-AS1	0.45483952	5.30E-07	postive
cor31	CXCL13	A1BG-AS1	0.427694826	2.84E-06	postive
cor32	CXCR4	A1BG-AS1	0.462545466	3.20E-07	postive
cor33	DOCK2	A1BG-AS1	0.488023445	5.54E-08	postive
cor34	DPP4	A1BG-AS1	0.456902939	4.64E-07	postive
cor35	EBI3	A1BG-AS1	0.459980972	3.79E-07	postive
cor36	FCGR2B	A1BG-AS1	0.507521145	1.31E-08	postive
cor37	FCN1	A1BG-AS1	0.429836276	2.50E-06	postive
cor38	FOXP3	A1BG-AS1	0.563067677	1.25E-10	postive
cor39	FYN	A1BG-AS1	0.545128207	6.17E-10	postive
cor40	GLMN	A1BG-AS1	0.446533387	9.00E-07	postive
cor41	GPR183	A1BG-AS1	0.40868902	8.46E-06	postive
cor42	GPR65	A1BG-AS1	0.537646228	1.17E-09	postive
cor43	HCLS1	A1BG-AS1	0.422927015	3.76E-06	postive
cor44	HELLS	A1BG-AS1	0.409359821	8.15E-06	postive
cor45	IFITM2	A1BG-AS1	0.41246263	6.85E-06	postive
cor46	IGSF6	A1BG-AS1	0.430780223	2.36E-06	postive
cor47	IL10	A1BG-AS1	0.418171179	4.95E-06	postive
cor48	IL16	A1BG-AS1	0.430487257	2.41E-06	postive
cor49	IL18BP	A1BG-AS1	0.483265172	7.77E-08	postive
cor50	IL2RA	A1BG-AS1	0.506739102	1.39E-08	postive
cor51	IL2RG	A1BG-AS1	0.509469499	1.13E-08	postive
cor52	IRF8	A1BG-AS1	0.416408631	5.48E-06	postive
cor53	ITGB2	A1BG-AS1	0.455610039	5.04E-07	postive
cor54	KAT8	A1BG-AS1	0.435263401	1.80E-06	postive
cor55	LAT2	A1BG-AS1	0.546395461	5.53E-10	postive
cor56	LAX1	A1BG-AS1	0.530860395	2.05E-09	postive
cor57	LCK	A1BG-AS1	0.533200188	1.69E-09	postive
cor58	LCP2	A1BG-AS1	0.516778604	6.38E-09	postive
cor59	LDB1	A1BG-AS1	0.439568412	1.39E-06	postive
cor60	LILRB2	A1BG-AS1	0.458461293	4.19E-07	postive
cor61	MAP3K7	A1BG-AS1	0.433774862	1.98E-06	postive
cor62	MAP4K1	A1BG-AS1	0.49685311	2.91E-08	postive
cor63	MIA3	A1BG-AS1	0.428157509	2.76E-06	postive
cor64	MS4A1	A1BG-AS1	0.412767789	6.73E-06	postive
cor65	MS4A2	A1BG-AS1	0.450929693	6.81E-07	postive
cor66	NCF4	A1BG-AS1	0.416041334	5.59E-06	postive
cor67	NFAM1	A1BG-AS1	0.425846109	3.17E-06	postive
cor68	NHEJ1	A1BG-AS1	0.413875096	6.32E-06	postive
cor69	NLRC3	A1BG-AS1	0.516505799	6.52E-09	postive
cor70	NOTCH4	A1BG-AS1	0.511729144	9.47E-09	postive
cor71	PDCD1	A1BG-AS1	0.441617296	1.22E-06	postive
cor72	POU2F2	A1BG-AS1	0.475309161	1.35E-07	postive
cor73	PREX1	A1BG-AS1	0.50184445	2.01E-08	postive
cor74	PRKRA	A1BG-AS1	0.431568906	2.26E-06	postive
cor75	PTPRC	A1BG-AS1	0.518979164	5.36E-09	postive
cor76	RASGRP4	A1BG-AS1	0.534278778	1.55E-09	postive
cor77	RFX1	A1BG-AS1	0.415429471	5.79E-06	postive
cor78	RGS1	A1BG-AS1	0.448934826	7.73E-07	postive
cor79	SEMA4D	A1BG-AS1	0.436539159	1.67E-06	postive
cor80	SIRPG	A1BG-AS1	0.515480098	7.07E-09	postive
cor81	SIT1	A1BG-AS1	0.497060228	2.87E-08	postive
cor82	SLA2	A1BG-AS1	0.557569291	2.06E-10	postive
cor83	SNRK	A1BG-AS1	0.458772626	4.11E-07	postive
cor84	SP2	A1BG-AS1	0.444859635	1.00E-06	postive
cor85	TCF12	A1BG-AS1	0.430760298	2.37E-06	postive
cor86	TLR4	A1BG-AS1	0.453565081	5.76E-07	postive
cor87	TLR7	A1BG-AS1	0.452884304	6.01E-07	postive
cor88	TLR8	A1BG-AS1	0.413972678	6.29E-06	postive
cor89	TNFRSF4	A1BG-AS1	0.459037485	4.04E-07	postive
cor90	TRAT1	A1BG-AS1	0.496497678	2.99E-08	postive
cor91	UBE2N	A1BG-AS1	0.491012291	4.47E-08	postive
cor92	WAS	A1BG-AS1	0.489601064	4.94E-08	postive
cor93	YTHDF2	A1BG-AS1	0.418112035	4.97E-06	postive
cor94	ZAP70	A1BG-AS1	0.530211928	2.17E-09	postive
cor95	ZEB1	A1BG-AS1	0.454662165	5.36E-07	postive
cor96	ACVR1B	A2M-AS1	0.42974781	2.51E-06	postive
cor97	ACVR2A	A2M-AS1	0.606046997	1.81E-12	postive
cor98	APOBEC3F	A2M-AS1	0.505237288	1.56E-08	postive
cor99	ATP6V0A2	A2M-AS1	0.444829905	1.00E-06	postive
cor100	BCL2	A2M-AS1	0.594107388	6.27E-12	postive
cor101	BST1	A2M-AS1	0.420608546	4.30E-06	postive
cor102	CADM1	A2M-AS1	0.495631716	3.19E-08	postive
cor103	CCR1	A2M-AS1	0.409656164	8.02E-06	postive
cor104	CCR5	A2M-AS1	0.421160147	4.17E-06	postive
cor105	CCR8	A2M-AS1	0.433447244	2.01E-06	postive
cor106	CD4	A2M-AS1	0.493329904	3.77E-08	postive
cor107	CD96	A2M-AS1	0.413032656	6.63E-06	postive
cor108	COLEC12	A2M-AS1	0.546023011	5.71E-10	postive
cor109	CTSS	A2M-AS1	0.406538384	9.54E-06	postive
cor110	CX3CL1	A2M-AS1	0.433177443	2.05E-06	postive
cor111	CXCL12	A2M-AS1	0.455126453	5.21E-07	postive
cor112	CXCR4	A2M-AS1	0.473225386	1.56E-07	postive
cor113	DCSTAMP	A2M-AS1	0.409326283	8.17E-06	postive
cor114	DOCK2	A2M-AS1	0.450589862	6.96E-07	postive
cor115	DPP8	A2M-AS1	0.502147543	1.96E-08	postive
cor116	FCGR1A	A2M-AS1	0.458207899	4.26E-07	postive
cor117	FCGRT	A2M-AS1	0.439339434	1.41E-06	postive
cor118	FYN	A2M-AS1	0.444178056	1.04E-06	postive
cor119	HDAC4	A2M-AS1	0.47332663	1.55E-07	postive
cor120	IFNK	A2M-AS1	-0.404458547	1.07E-05	negative
cor121	IGSF6	A2M-AS1	0.418014214	4.99E-06	postive
cor122	IL16	A2M-AS1	0.408073567	8.76E-06	postive
cor123	IRF8	A2M-AS1	0.412070546	7.00E-06	postive
cor124	ITGB2	A2M-AS1	0.445023191	9.89E-07	postive
cor125	KAT6A	A2M-AS1	0.486442178	6.20E-08	postive
cor126	LIG3	A2M-AS1	0.565717833	9.82E-11	postive
cor127	LRMP	A2M-AS1	0.410093337	7.82E-06	postive
cor128	MIA3	A2M-AS1	0.462742971	3.16E-07	postive
cor129	NCOA6	A2M-AS1	0.527438321	2.72E-09	postive
cor130	NFAM1	A2M-AS1	0.422238236	3.91E-06	postive
cor131	OPRK1	A2M-AS1	0.42279955	3.79E-06	postive
cor132	PREX1	A2M-AS1	0.485335118	6.71E-08	postive
cor133	PRKRA	A2M-AS1	0.475933934	1.30E-07	postive
cor134	PTGER4	A2M-AS1	0.46077327	3.60E-07	postive
cor135	PTPRC	A2M-AS1	0.413967111	6.29E-06	postive
cor136	RFX1	A2M-AS1	0.435997624	1.73E-06	postive
cor137	RUNX1	A2M-AS1	0.551616261	3.51E-10	postive
cor138	SEMA4D	A2M-AS1	0.498844331	2.51E-08	postive
cor139	SKAP1	A2M-AS1	0.551100997	3.67E-10	postive
cor140	SOCS5	A2M-AS1	0.576550754	3.54E-11	postive
cor141	SP2	A2M-AS1	0.413466372	6.47E-06	postive
cor142	TCF12	A2M-AS1	0.549425617	4.25E-10	postive
cor143	THY1	A2M-AS1	0.448270871	8.07E-07	postive
cor144	TLR4	A2M-AS1	0.524357821	3.49E-09	postive
cor145	TLR7	A2M-AS1	0.470445506	1.89E-07	postive
cor146	TNFSF13	A2M-AS1	0.445842909	9.40E-07	postive
cor147	TPD52	A2M-AS1	0.519891645	4.99E-09	postive
cor148	ZEB1	A2M-AS1	0.528788153	2.44E-09	postive
cor149	IKBKG	AADACL2-AS1	0.412654676	6.78E-06	postive
cor150	HDAC5	AATBC	0.446520001	9.01E-07	postive
cor151	IL10RB	AATBC	0.40657997	9.51E-06	postive
cor152	KAT8	AATBC	0.417292197	5.21E-06	postive
cor153	NCK1	AATBC	0.422835132	3.78E-06	postive
cor154	PYDC1	AATBC	0.421051518	4.19E-06	postive
cor155	ACIN1	ABALON	0.502750738	1.88E-08	postive
cor156	ACVR1B	ABALON	0.674078735	5.12E-16	postive
cor157	ACVR2A	ABALON	0.521794503	4.29E-09	postive
cor158	AIMP1	ABALON	0.445635713	9.52E-07	postive
cor159	AKT1	ABALON	0.603598594	2.35E-12	postive
cor160	ANXA11	ABALON	0.503451439	1.78E-08	postive
cor161	ATP6V0A2	ABALON	0.622403161	3.05E-13	postive
cor162	BCAR1	ABALON	0.52094039	4.59E-09	postive
cor163	BCL2	ABALON	0.480439864	9.48E-08	postive
cor164	BST1	ABALON	0.40740762	9.09E-06	postive
cor165	CCR1	ABALON	0.400960361	1.29E-05	postive
cor166	CCR8	ABALON	0.467020465	2.38E-07	postive
cor167	CD164	ABALON	0.661701597	2.65E-15	postive
cor168	CD34	ABALON	0.455631806	5.04E-07	postive
cor169	CDK6	ABALON	0.429736033	2.52E-06	postive
cor170	CEBPG	ABALON	0.402319384	1.20E-05	postive
cor171	CHUK	ABALON	0.679084584	2.57E-16	postive
cor172	CNIH1	ABALON	0.523204322	3.83E-09	postive
cor173	DPP8	ABALON	0.702474126	8.56E-18	postive
cor174	ELF4	ABALON	0.641170073	3.44E-14	postive
cor175	ELP1	ABALON	0.474112355	1.47E-07	postive
cor176	ETS1	ABALON	0.498337877	2.61E-08	postive
cor177	FCAR	ABALON	0.495132736	3.31E-08	postive
cor178	FOXO3	ABALON	0.589589334	9.89E-12	postive
cor179	FTH1	ABALON	0.457634109	4.42E-07	postive
cor180	FYN	ABALON	0.495835974	3.14E-08	postive
cor181	GEM	ABALON	0.469218836	2.05E-07	postive
cor182	GTPBP1	ABALON	0.575936405	3.76E-11	postive
cor183	HDAC4	ABALON	0.463807213	2.95E-07	postive
cor184	HDAC5	ABALON	0.461519793	3.43E-07	postive
cor185	HDAC7	ABALON	0.500830439	2.17E-08	postive
cor186	HELLS	ABALON	0.604169332	2.21E-12	postive
cor187	HRH2	ABALON	0.432077656	2.19E-06	postive
cor188	IFI16	ABALON	0.412018651	7.02E-06	postive
cor189	IFITM2	ABALON	0.507217912	1.34E-08	postive
cor190	IKBKG	ABALON	0.498495246	2.58E-08	postive
cor191	IL6ST	ABALON	0.62759721	1.69E-13	postive
cor192	KAT6A	ABALON	0.678851213	2.66E-16	postive
cor193	KMT2A	ABALON	0.672455392	6.38E-16	postive
cor194	LDB1	ABALON	0.617497536	5.26E-13	postive
cor195	LIG3	ABALON	0.600115548	3.38E-12	postive
cor196	LYN	ABALON	0.531314137	1.98E-09	postive
cor197	MAP3K7	ABALON	0.68526381	1.08E-16	postive
cor198	MAP4K2	ABALON	0.554355905	2.75E-10	postive
cor199	MBP	ABALON	0.413577685	6.43E-06	postive
cor200	MIA3	ABALON	0.70116299	1.05E-17	postive
cor201	MYH9	ABALON	0.599331589	3.67E-12	postive
cor202	NCK1	ABALON	0.518254364	5.68E-09	postive
cor203	NCK2	ABALON	0.583440003	1.82E-11	postive
cor204	NCOA6	ABALON	0.816266528	9.82E-28	postive
cor205	NHEJ1	ABALON	0.632662387	9.43E-14	postive
cor206	NLRC3	ABALON	0.400491848	1.33E-05	postive
cor207	NOTCH2	ABALON	0.559830681	1.68E-10	postive
cor208	NOTCH4	ABALON	0.527914765	2.62E-09	postive
cor209	PREX1	ABALON	0.52220617	4.15E-09	postive
cor210	PRKRA	ABALON	0.485466139	6.65E-08	postive
cor211	PTAFR	ABALON	0.447753743	8.33E-07	postive
cor212	RASGRP4	ABALON	0.420715099	4.27E-06	postive
cor213	RFX1	ABALON	0.602481404	2.64E-12	postive
cor214	RUNX1	ABALON	0.620680519	3.70E-13	postive
cor215	SCG2	ABALON	0.4214311	4.10E-06	postive
cor216	SNRK	ABALON	0.653158179	7.90E-15	postive
cor217	SOCS5	ABALON	0.695840463	2.32E-17	postive
cor218	SP2	ABALON	0.703396691	7.44E-18	postive
cor219	ST6GAL1	ABALON	0.440657349	1.30E-06	postive
cor220	TCF12	ABALON	0.708949158	3.15E-18	postive
cor221	TGFB2	ABALON	0.542645222	7.64E-10	postive
cor222	TLR4	ABALON	0.422793487	3.79E-06	postive
cor223	TNFAIP1	ABALON	0.448849962	7.78E-07	postive
cor224	TNFSF13	ABALON	0.512440168	8.96E-09	postive
cor225	TPD52	ABALON	0.423916895	3.55E-06	postive
cor226	TRAF6	ABALON	0.621823816	3.25E-13	postive
cor227	UBE2N	ABALON	0.642990104	2.77E-14	postive
cor228	YTHDF2	ABALON	0.524422036	3.47E-09	postive
cor229	ZBTB16	ABALON	0.410894353	7.48E-06	postive
cor230	ZEB1	ABALON	0.525425845	3.20E-09	postive
cor231	APOBEC3F	ABCA9-AS1	0.49530165	3.27E-08	postive
cor232	FTH1	ABCA9-AS1	0.402865871	1.17E-05	postive
cor233	PRKRA	ABCA9-AS1	0.439929088	1.36E-06	postive
cor234	ACIN1	ABCC5-AS1	0.425244045	3.28E-06	postive
cor235	ACVR2A	ABCC5-AS1	0.42964592	2.53E-06	postive
cor236	BCL2	ABCC5-AS1	0.416766628	5.36E-06	postive
cor237	EREG	ABCC5-AS1	-0.405667108	1.00E-05	negative
cor238	GPI	ABCC5-AS1	0.408981229	8.33E-06	postive
cor239	IL12A	ABCC5-AS1	0.421280199	4.14E-06	postive
cor240	LIG3	ABCC5-AS1	0.448425987	7.99E-07	postive
cor241	NCOA6	ABCC5-AS1	0.415403169	5.80E-06	postive
cor242	PRKRA	ABCC5-AS1	0.403335376	1.14E-05	postive
cor243	ACIN1	AC000068.1	0.503835063	1.73E-08	postive
cor244	ACVR1B	AC000068.1	0.570445456	6.32E-11	postive
cor245	ACVR2A	AC000068.1	0.561855513	1.40E-10	postive
cor246	AIMP1	AC000068.1	0.455622389	5.04E-07	postive
cor247	AKT1	AC000068.1	0.607844032	1.50E-12	postive
cor248	ANXA11	AC000068.1	0.45645136	4.78E-07	postive
cor249	ATP6V0A2	AC000068.1	0.59719784	4.57E-12	postive
cor250	BCL2	AC000068.1	0.447656485	8.39E-07	postive
cor251	CD164	AC000068.1	0.519291393	5.23E-09	postive
cor252	CD34	AC000068.1	0.472659152	1.62E-07	postive
cor253	CHUK	AC000068.1	0.590721789	8.83E-12	postive
cor254	CNIH1	AC000068.1	0.456700981	4.70E-07	postive
cor255	DPP8	AC000068.1	0.643536712	2.59E-14	postive
cor256	ELF4	AC000068.1	0.529111083	2.37E-09	postive
cor257	ELP1	AC000068.1	0.532765615	1.76E-09	postive
cor258	FOXO3	AC000068.1	0.424391878	3.45E-06	postive
cor259	FYN	AC000068.1	0.411101075	7.39E-06	postive
cor260	GTPBP1	AC000068.1	0.527818764	2.64E-09	postive
cor261	HDAC4	AC000068.1	0.543587028	7.05E-10	postive
cor262	HDAC5	AC000068.1	0.452729136	6.07E-07	postive
cor263	HDAC7	AC000068.1	0.407908646	8.84E-06	postive
cor264	HELLS	AC000068.1	0.617339517	5.35E-13	postive
cor265	IFI16	AC000068.1	0.456025622	4.91E-07	postive
cor266	IFITM2	AC000068.1	0.407952276	8.82E-06	postive
cor267	IKBKG	AC000068.1	0.553646093	2.93E-10	postive
cor268	IL6ST	AC000068.1	0.509590828	1.12E-08	postive
cor269	JAG2	AC000068.1	0.426339974	3.08E-06	postive
cor270	KAT6A	AC000068.1	0.543064774	7.37E-10	postive
cor271	KAT8	AC000068.1	0.419459065	4.60E-06	postive
cor272	KMT2A	AC000068.1	0.53108998	2.02E-09	postive
cor273	LDB1	AC000068.1	0.620259652	3.87E-13	postive
cor274	LIG1	AC000068.1	0.404453352	1.07E-05	postive
cor275	LIG3	AC000068.1	0.537239795	1.21E-09	postive
cor276	LRMP	AC000068.1	0.433151277	2.05E-06	postive
cor277	LYN	AC000068.1	0.413333859	6.52E-06	postive
cor278	MAP3K7	AC000068.1	0.469363887	2.03E-07	postive
cor279	MAP4K2	AC000068.1	0.525200278	3.26E-09	postive
cor280	MIA3	AC000068.1	0.635025939	7.15E-14	postive
cor281	MS4A2	AC000068.1	0.45865937	4.14E-07	postive
cor282	MYH9	AC000068.1	0.514311113	7.74E-09	postive
cor283	NCK1	AC000068.1	0.456050977	4.90E-07	postive
cor284	NCK2	AC000068.1	0.478431546	1.09E-07	postive
cor285	NCOA6	AC000068.1	0.651898121	9.25E-15	postive
cor286	NHEJ1	AC000068.1	0.618176007	4.88E-13	postive
cor287	NLRC3	AC000068.1	0.411116092	7.39E-06	postive
cor288	NOTCH2	AC000068.1	0.511024931	9.99E-09	postive
cor289	NOTCH4	AC000068.1	0.451393179	6.62E-07	postive
cor290	OPRD1	AC000068.1	0.462071964	3.31E-07	postive
cor291	PREX1	AC000068.1	0.401755668	1.24E-05	postive
cor292	PRKRA	AC000068.1	0.465838728	2.57E-07	postive
cor293	RAG1	AC000068.1	0.467913857	2.24E-07	postive
cor294	RFX1	AC000068.1	0.617651624	5.17E-13	postive
cor295	RUNX1	AC000068.1	0.49895641	2.49E-08	postive
cor296	SEMA4D	AC000068.1	0.406730649	9.43E-06	postive
cor297	SNRK	AC000068.1	0.53118112	2.00E-09	postive
cor298	SOCS5	AC000068.1	0.579038317	2.79E-11	postive
cor299	SP2	AC000068.1	0.688588211	6.71E-17	postive
cor300	ST6GAL1	AC000068.1	0.433087049	2.06E-06	postive
cor301	TCF12	AC000068.1	0.584640303	1.62E-11	postive
cor302	TLR4	AC000068.1	0.411258092	7.33E-06	postive
cor303	TNFSF13	AC000068.1	0.47443594	1.44E-07	postive
cor304	TPD52	AC000068.1	0.425307624	3.27E-06	postive
cor305	TRAF6	AC000068.1	0.514286664	7.76E-09	postive
cor306	UBE2N	AC000068.1	0.592582806	7.32E-12	postive
cor307	YTHDF2	AC000068.1	0.556517048	2.27E-10	postive
cor308	ZEB1	AC000068.1	0.446795424	8.85E-07	postive
cor309	HELLS	AC000068.2	0.417808658	5.05E-06	postive
cor310	KAT8	AC000068.2	0.534150235	1.56E-09	postive
cor311	LIG1	AC000068.2	0.427668833	2.85E-06	postive
cor312	OPRD1	AC000068.2	0.467359311	2.33E-07	postive
cor313	RFX1	AC000068.2	0.430294787	2.43E-06	postive
cor314	TAZ	AC000068.2	0.502365234	1.93E-08	postive
cor315	HELLS	AC000120.1	0.429167496	2.60E-06	postive
cor316	LAT	AC000120.1	0.411597318	7.19E-06	postive
cor317	LIG1	AC000120.1	0.418023844	4.99E-06	postive
cor318	ATP6V0A2	AC000123.1	0.43171927	2.24E-06	postive
cor319	CD164	AC000123.1	0.412735835	6.74E-06	postive
cor320	CHUK	AC000123.1	0.460152256	3.75E-07	postive
cor321	CNIH1	AC000123.1	0.42606498	3.13E-06	postive
cor322	DPP8	AC000123.1	0.42608256	3.12E-06	postive
cor323	HELLS	AC000123.1	0.46566345	2.60E-07	postive
cor324	KMT2A	AC000123.1	0.435670023	1.76E-06	postive
cor325	LDB1	AC000123.1	0.428908593	2.64E-06	postive
cor326	MAP3K7	AC000123.1	0.4599862	3.79E-07	postive
cor327	MIA3	AC000123.1	0.430116106	2.46E-06	postive
cor328	NCK1	AC000123.1	0.402985897	1.16E-05	postive
cor329	NHEJ1	AC000123.1	0.60327149	2.43E-12	postive
cor330	NLRC3	AC000123.1	0.438888876	1.45E-06	postive
cor331	NOTCH2	AC000123.1	0.427639455	2.85E-06	postive
cor332	RFX1	AC000123.1	0.40432726	1.08E-05	postive
cor333	SOCS5	AC000123.1	0.4013714	1.27E-05	postive
cor334	SP2	AC000123.1	0.43786424	1.54E-06	postive
cor335	TCF12	AC000123.1	0.408426679	8.59E-06	postive
cor336	UBE2N	AC000123.1	0.546542761	5.46E-10	postive
cor337	CARTPT	AC000124.1	0.419707665	4.53E-06	postive
cor338	ACVR1B	AC000403.1	0.430892516	2.35E-06	postive
cor339	ADGRE5	AC000403.1	0.527526542	2.70E-09	postive
cor340	APOBEC3F	AC000403.1	0.490045379	4.79E-08	postive
cor341	APOBEC3G	AC000403.1	0.434526881	1.89E-06	postive
cor342	ARHGDIB	AC000403.1	0.677042593	3.41E-16	postive
cor343	BST1	AC000403.1	0.5315921	1.93E-09	postive
cor344	CADM1	AC000403.1	0.402417035	1.20E-05	postive
cor345	CCL2	AC000403.1	0.461185049	3.51E-07	postive
cor346	CCR1	AC000403.1	0.564029905	1.15E-10	postive
cor347	CCR2	AC000403.1	0.497207371	2.84E-08	postive
cor348	CCR4	AC000403.1	0.47137469	1.77E-07	postive
cor349	CCR5	AC000403.1	0.466212141	2.51E-07	postive
cor350	CCR6	AC000403.1	0.482969822	7.94E-08	postive
cor351	CCR8	AC000403.1	0.506723696	1.39E-08	postive
cor352	CD164	AC000403.1	0.401560284	1.25E-05	postive
cor353	CD1D	AC000403.1	0.571914494	5.51E-11	postive
cor354	CD276	AC000403.1	0.609775863	1.22E-12	postive
cor355	CD28	AC000403.1	0.496230164	3.05E-08	postive
cor356	CD34	AC000403.1	0.485643778	6.57E-08	postive
cor357	CD4	AC000403.1	0.599565588	3.58E-12	postive
cor358	CD86	AC000403.1	0.617414196	5.31E-13	postive
cor359	CMKLR1	AC000403.1	0.537440361	1.19E-09	postive
cor360	COLEC12	AC000403.1	0.585868085	1.43E-11	postive
cor361	CSF1	AC000403.1	0.647314774	1.63E-14	postive
cor362	CTSS	AC000403.1	0.524815417	3.36E-09	postive
cor363	CXCL12	AC000403.1	0.514500186	7.63E-09	postive
cor364	CXCR4	AC000403.1	0.430368714	2.42E-06	postive
cor365	DOCK2	AC000403.1	0.585605094	1.47E-11	postive
cor366	DPP8	AC000403.1	0.524406988	3.48E-09	postive
cor367	ELF4	AC000403.1	0.483435211	7.68E-08	postive
cor368	ETS1	AC000403.1	0.649062175	1.32E-14	postive
cor369	FCGR1A	AC000403.1	0.459965932	3.80E-07	postive
cor370	FCGR2B	AC000403.1	0.456129859	4.88E-07	postive
cor371	FCGR3A	AC000403.1	0.456106959	4.89E-07	postive
cor372	FOXP3	AC000403.1	0.537432625	1.19E-09	postive
cor373	FYB1	AC000403.1	0.591896364	7.84E-12	postive
cor374	FYN	AC000403.1	0.523279157	3.81E-09	postive
cor375	GPR183	AC000403.1	0.471000364	1.82E-07	postive
cor376	GPR65	AC000403.1	0.470093252	1.93E-07	postive
cor377	GTPBP1	AC000403.1	0.434305477	1.91E-06	postive
cor378	HDAC7	AC000403.1	0.487747729	5.65E-08	postive
cor379	HDAC9	AC000403.1	0.439378722	1.40E-06	postive
cor380	HRH2	AC000403.1	0.510743232	1.02E-08	postive
cor381	IGSF6	AC000403.1	0.522382857	4.09E-09	postive
cor382	IKBKG	AC000403.1	0.41094933	7.46E-06	postive
cor383	IL16	AC000403.1	0.56817062	7.82E-11	postive
cor384	IL18BP	AC000403.1	0.507331254	1.33E-08	postive
cor385	IL2RA	AC000403.1	0.497187821	2.84E-08	postive
cor386	IL31RA	AC000403.1	0.445281213	9.74E-07	postive
cor387	IL6ST	AC000403.1	0.60376928	2.31E-12	postive
cor388	IL7R	AC000403.1	0.533871814	1.60E-09	postive
cor389	IRF8	AC000403.1	0.502719667	1.88E-08	postive
cor390	ITGB2	AC000403.1	0.456767941	4.68E-07	postive
cor391	KAT6A	AC000403.1	0.454463861	5.43E-07	postive
cor392	KMT2A	AC000403.1	0.47031772	1.90E-07	postive
cor393	LCP2	AC000403.1	0.526111439	3.03E-09	postive
cor394	LDB1	AC000403.1	0.431207662	2.30E-06	postive
cor395	LILRB2	AC000403.1	0.442341764	1.17E-06	postive
cor396	LST1	AC000403.1	0.448284008	8.06E-07	postive
cor397	LY86	AC000403.1	0.54021407	9.40E-10	postive
cor398	MAFB	AC000403.1	0.454768727	5.33E-07	postive
cor399	MALT1	AC000403.1	0.491742259	4.24E-08	postive
cor400	MBP	AC000403.1	0.488020578	5.54E-08	postive
cor401	MIA3	AC000403.1	0.45030231	7.09E-07	postive
cor402	MMP9	AC000403.1	0.406784831	9.41E-06	postive
cor403	MR1	AC000403.1	0.50569771	1.50E-08	postive
cor404	MYH9	AC000403.1	0.539707046	9.81E-10	postive
cor405	NCF4	AC000403.1	0.411941828	7.05E-06	postive
cor406	NCOA6	AC000403.1	0.4203163	4.37E-06	postive
cor407	NFAM1	AC000403.1	0.516963073	6.29E-09	postive
cor408	NOTCH2	AC000403.1	0.445375086	9.68E-07	postive
cor409	PAX5	AC000403.1	0.422603225	3.83E-06	postive
cor410	POU2F2	AC000403.1	0.429862295	2.50E-06	postive
cor411	PREX1	AC000403.1	0.609700363	1.23E-12	postive
cor412	PTGER4	AC000403.1	0.422789543	3.79E-06	postive
cor413	PTPRC	AC000403.1	0.527054658	2.81E-09	postive
cor414	RASGRP4	AC000403.1	0.472466871	1.65E-07	postive
cor415	RUNX1	AC000403.1	0.613194259	8.43E-13	postive
cor416	SKAP1	AC000403.1	0.465233735	2.68E-07	postive
cor417	SOCS5	AC000403.1	0.536678771	1.27E-09	postive
cor418	SPI1	AC000403.1	0.547471482	5.04E-10	postive
cor419	ST6GAL1	AC000403.1	0.403576494	1.12E-05	postive
cor420	TCF12	AC000403.1	0.564455947	1.10E-10	postive
cor421	TCF7	AC000403.1	0.483300364	7.75E-08	postive
cor422	TGFB2	AC000403.1	0.535423189	1.41E-09	postive
cor423	THY1	AC000403.1	0.467607136	2.29E-07	postive
cor424	TLR4	AC000403.1	0.570237231	6.45E-11	postive
cor425	TLR7	AC000403.1	0.587208473	1.25E-11	postive
cor426	TLR8	AC000403.1	0.498743661	2.53E-08	postive
cor427	TRAF6	AC000403.1	0.438091831	1.52E-06	postive
cor428	VTN	AC000403.1	0.419083894	4.70E-06	postive
cor429	WAS	AC000403.1	0.421196194	4.16E-06	postive
cor430	ZEB1	AC000403.1	0.617755525	5.11E-13	postive
cor431	GLMN	AC001226.1	0.438140546	1.51E-06	postive
cor432	APOA1	AC002059.1	0.417594136	5.12E-06	postive
cor433	KAT8	AC002059.1	0.428430147	2.72E-06	postive
cor434	LAT	AC002059.1	0.626046922	2.02E-13	postive
cor435	MAP4K1	AC002059.1	0.456674455	4.71E-07	postive
cor436	NLRC3	AC002059.1	0.425769613	3.18E-06	postive
cor437	PTGDR2	AC002059.1	0.402129742	1.21E-05	postive
cor438	ZAP70	AC002059.1	0.484435598	7.15E-08	postive
cor439	LRMP	AC002064.2	0.45752467	4.46E-07	postive
cor440	AKT1	AC002066.1	0.406252425	9.69E-06	postive
cor441	CDK6	AC002066.1	0.462889322	3.13E-07	postive
cor442	INHBA	AC002066.1	0.471929489	1.71E-07	postive
cor443	CD34	AC002070.1	0.456791717	4.67E-07	postive
cor444	NOTCH4	AC002070.1	0.433643067	1.99E-06	postive
cor445	MR1	AC002076.1	0.403692013	1.12E-05	postive
cor446	ACIN1	AC002091.1	0.480778731	9.26E-08	postive
cor447	ACVR1B	AC002091.1	0.499975645	2.31E-08	postive
cor448	ACVR2A	AC002091.1	0.467278553	2.34E-07	postive
cor449	ADGRE5	AC002091.1	0.458192003	4.27E-07	postive
cor450	APOBEC3F	AC002091.1	0.492549846	3.99E-08	postive
cor451	APOBEC3G	AC002091.1	0.507177995	1.34E-08	postive
cor452	ARHGDIB	AC002091.1	0.524757944	3.38E-09	postive
cor453	ATP6V0A2	AC002091.1	0.546146921	5.65E-10	postive
cor454	BCL2	AC002091.1	0.527185156	2.78E-09	postive
cor455	C5AR1	AC002091.1	0.461880719	3.35E-07	postive
cor456	CADM1	AC002091.1	0.528926142	2.41E-09	postive
cor457	CCL19	AC002091.1	0.410831666	7.51E-06	postive
cor458	CCL22	AC002091.1	0.450936234	6.81E-07	postive
cor459	CCL4	AC002091.1	0.418648677	4.82E-06	postive
cor460	CCR1	AC002091.1	0.561064919	1.50E-10	postive
cor461	CCR2	AC002091.1	0.514107769	7.87E-09	postive
cor462	CCR4	AC002091.1	0.612027607	9.56E-13	postive
cor463	CCR5	AC002091.1	0.555251359	2.54E-10	postive
cor464	CCR6	AC002091.1	0.477383276	1.17E-07	postive
cor465	CCR8	AC002091.1	0.634736296	7.40E-14	postive
cor466	CD164	AC002091.1	0.502969089	1.85E-08	postive
cor467	CD1D	AC002091.1	0.578117927	3.05E-11	postive
cor468	CD2	AC002091.1	0.490587914	4.60E-08	postive
cor469	CD22	AC002091.1	0.470654263	1.86E-07	postive
cor470	CD28	AC002091.1	0.589086084	1.04E-11	postive
cor471	CD3E	AC002091.1	0.532389088	1.81E-09	postive
cor472	CD4	AC002091.1	0.573275256	4.84E-11	postive
cor473	CD40LG	AC002091.1	0.539618548	9.89E-10	postive
cor474	CD7	AC002091.1	0.409495988	8.09E-06	postive
cor475	CD74	AC002091.1	0.41009583	7.82E-06	postive
cor476	CD79B	AC002091.1	0.428173021	2.76E-06	postive
cor477	CD83	AC002091.1	0.440132503	1.34E-06	postive
cor478	CD86	AC002091.1	0.510333772	1.05E-08	postive
cor479	CD96	AC002091.1	0.503310647	1.80E-08	postive
cor480	CHUK	AC002091.1	0.479821678	9.90E-08	postive
cor481	CMKLR1	AC002091.1	0.414736848	6.02E-06	postive
cor482	CNR2	AC002091.1	0.417731591	5.08E-06	postive
cor483	COLEC12	AC002091.1	0.48690408	6.00E-08	postive
cor484	CRTAM	AC002091.1	0.465503921	2.63E-07	postive
cor485	CSF1	AC002091.1	0.46921604	2.05E-07	postive
cor486	CST7	AC002091.1	0.535555901	1.39E-09	postive
cor487	CTLA4	AC002091.1	0.441617663	1.22E-06	postive
cor488	CTSS	AC002091.1	0.561657725	1.43E-10	postive
cor489	CXCR4	AC002091.1	0.555110157	2.57E-10	postive
cor490	DCSTAMP	AC002091.1	0.50571666	1.50E-08	postive
cor491	DOCK2	AC002091.1	0.621177816	3.50E-13	postive
cor492	DPP8	AC002091.1	0.480686461	9.32E-08	postive
cor493	EBI3	AC002091.1	0.527284449	2.75E-09	postive
cor494	ELF4	AC002091.1	0.452358456	6.22E-07	postive
cor495	ETS1	AC002091.1	0.457339489	4.51E-07	postive
cor496	FCGR2B	AC002091.1	0.48043503	9.48E-08	postive
cor497	FCN1	AC002091.1	0.444294525	1.04E-06	postive
cor498	FOXO3	AC002091.1	0.510148097	1.07E-08	postive
cor499	FOXP3	AC002091.1	0.60632614	1.76E-12	postive
cor500	FTH1	AC002091.1	0.409734732	7.98E-06	postive
cor501	FYN	AC002091.1	0.678964928	2.62E-16	postive
cor502	GPR183	AC002091.1	0.594446655	6.05E-12	postive
cor503	GPR65	AC002091.1	0.552259307	3.31E-10	postive
cor504	GTPBP1	AC002091.1	0.489408934	5.01E-08	postive
cor505	HCLS1	AC002091.1	0.452440114	6.19E-07	postive
cor506	HDAC7	AC002091.1	0.547279264	5.12E-10	postive
cor507	HELLS	AC002091.1	0.473406957	1.54E-07	postive
cor508	HRH2	AC002091.1	0.543202217	7.28E-10	postive
cor509	IGSF6	AC002091.1	0.526224781	3.00E-09	postive
cor510	IKBKG	AC002091.1	0.427387628	2.89E-06	postive
cor511	IL12B	AC002091.1	0.406932141	9.33E-06	postive
cor512	IL16	AC002091.1	0.563831701	1.17E-10	postive
cor513	IL18BP	AC002091.1	0.551968749	3.40E-10	postive
cor514	IL21	AC002091.1	0.445999701	9.31E-07	postive
cor515	IL2RA	AC002091.1	0.588762863	1.07E-11	postive
cor516	IL2RG	AC002091.1	0.481134326	9.03E-08	postive
cor517	IL6ST	AC002091.1	0.42295193	3.75E-06	postive
cor518	IL7R	AC002091.1	0.451723065	6.48E-07	postive
cor519	IRF8	AC002091.1	0.532354337	1.82E-09	postive
cor520	ITGB2	AC002091.1	0.531515621	1.95E-09	postive
cor521	KAT6A	AC002091.1	0.534603609	1.51E-09	postive
cor522	KMT2A	AC002091.1	0.516562636	6.49E-09	postive
cor523	LAT	AC002091.1	0.450784815	6.88E-07	postive
cor524	LAT2	AC002091.1	0.436038378	1.72E-06	postive
cor525	LAX1	AC002091.1	0.558573208	1.89E-10	postive
cor526	LCK	AC002091.1	0.459041626	4.04E-07	postive
cor527	LCP2	AC002091.1	0.596342771	4.99E-12	postive
cor528	LDB1	AC002091.1	0.427057048	2.95E-06	postive
cor529	LIG3	AC002091.1	0.457142638	4.57E-07	postive
cor530	LILRB2	AC002091.1	0.455097021	5.21E-07	postive
cor531	LRMP	AC002091.1	0.447795877	8.31E-07	postive
cor532	LY86	AC002091.1	0.425423187	3.25E-06	postive
cor533	LYN	AC002091.1	0.401844346	1.23E-05	postive
cor534	MALT1	AC002091.1	0.411926542	7.06E-06	postive
cor535	MAP3K7	AC002091.1	0.535959268	1.35E-09	postive
cor536	MAP4K1	AC002091.1	0.522627368	4.01E-09	postive
cor537	MIA3	AC002091.1	0.503644323	1.76E-08	postive
cor538	MS4A2	AC002091.1	0.44368325	1.08E-06	postive
cor539	NCF4	AC002091.1	0.471219601	1.79E-07	postive
cor540	NCOA6	AC002091.1	0.520225424	4.86E-09	postive
cor541	NFAM1	AC002091.1	0.537038978	1.23E-09	postive
cor542	NLRC3	AC002091.1	0.557047172	2.16E-10	postive
cor543	NOTCH4	AC002091.1	0.44656309	8.98E-07	postive
cor544	PDCD1	AC002091.1	0.486174494	6.32E-08	postive
cor545	POU2F2	AC002091.1	0.493032857	3.86E-08	postive
cor546	PREX1	AC002091.1	0.694881744	2.68E-17	postive
cor547	PRKRA	AC002091.1	0.473522608	1.53E-07	postive
cor548	PTGER4	AC002091.1	0.460183226	3.74E-07	postive
cor549	PTPRC	AC002091.1	0.615304468	6.69E-13	postive
cor550	RASGRP4	AC002091.1	0.517584657	5.99E-09	postive
cor551	RFX1	AC002091.1	0.431024278	2.33E-06	postive
cor552	RGS1	AC002091.1	0.551616122	3.51E-10	postive
cor553	RUNX1	AC002091.1	0.441415921	1.24E-06	postive
cor554	SCIN	AC002091.1	0.427501701	2.87E-06	postive
cor555	SEMA4D	AC002091.1	0.523019459	3.89E-09	postive
cor556	SIRPG	AC002091.1	0.509328891	1.14E-08	postive
cor557	SIT1	AC002091.1	0.450595255	6.96E-07	postive
cor558	SKAP1	AC002091.1	0.489464348	4.99E-08	postive
cor559	SLA2	AC002091.1	0.544601675	6.46E-10	postive
cor560	SNRK	AC002091.1	0.424198213	3.49E-06	postive
cor561	SOCS5	AC002091.1	0.514162487	7.83E-09	postive
cor562	SP2	AC002091.1	0.484250098	7.25E-08	postive
cor563	SPI1	AC002091.1	0.487809285	5.62E-08	postive
cor564	ST6GAL1	AC002091.1	0.471944683	1.70E-07	postive
cor565	TCF12	AC002091.1	0.522445763	4.07E-09	postive
cor566	TLR4	AC002091.1	0.531403358	1.96E-09	postive
cor567	TLR7	AC002091.1	0.523738358	3.67E-09	postive
cor568	TLR8	AC002091.1	0.491642769	4.27E-08	postive
cor569	TNFSF13	AC002091.1	0.47098813	1.82E-07	postive
cor570	TRAF6	AC002091.1	0.514194378	7.81E-09	postive
cor571	TRAT1	AC002091.1	0.568321412	7.71E-11	postive
cor572	UBE2N	AC002091.1	0.409590629	8.05E-06	postive
cor573	WAS	AC002091.1	0.531740227	1.91E-09	postive
cor574	ZEB1	AC002091.1	0.495253339	3.28E-08	postive
cor575	ACIN1	AC002091.2	0.483560829	7.61E-08	postive
cor576	ACVR1B	AC002091.2	0.513306759	8.37E-09	postive
cor577	ACVR2A	AC002091.2	0.447302082	8.58E-07	postive
cor578	ADGRE5	AC002091.2	0.490871431	4.51E-08	postive
cor579	APOBEC3F	AC002091.2	0.460770322	3.60E-07	postive
cor580	APOBEC3G	AC002091.2	0.466437066	2.47E-07	postive
cor581	AQP9	AC002091.2	0.411380619	7.28E-06	postive
cor582	ARHGDIB	AC002091.2	0.530481731	2.12E-09	postive
cor583	ATP6V0A2	AC002091.2	0.530416232	2.13E-09	postive
cor584	BCL2	AC002091.2	0.551686377	3.48E-10	postive
cor585	BST1	AC002091.2	0.427428025	2.89E-06	postive
cor586	C5AR1	AC002091.2	0.434265436	1.92E-06	postive
cor587	CADM1	AC002091.2	0.455855799	4.97E-07	postive
cor588	CCL19	AC002091.2	0.425581785	3.22E-06	postive
cor589	CCL22	AC002091.2	0.41511562	5.89E-06	postive
cor590	CCR1	AC002091.2	0.598646704	3.94E-12	postive
cor591	CCR2	AC002091.2	0.49875736	2.53E-08	postive
cor592	CCR4	AC002091.2	0.568817642	7.36E-11	postive
cor593	CCR5	AC002091.2	0.548745545	4.51E-10	postive
cor594	CCR6	AC002091.2	0.507121363	1.35E-08	postive
cor595	CCR8	AC002091.2	0.643310932	2.66E-14	postive
cor596	CD164	AC002091.2	0.476379775	1.26E-07	postive
cor597	CD1D	AC002091.2	0.617487108	5.27E-13	postive
cor598	CD2	AC002091.2	0.45356217	5.76E-07	postive
cor599	CD22	AC002091.2	0.493341789	3.77E-08	postive
cor600	CD28	AC002091.2	0.568388038	7.67E-11	postive
cor601	CD3E	AC002091.2	0.484457735	7.14E-08	postive
cor602	CD4	AC002091.2	0.559176141	1.79E-10	postive
cor603	CD40LG	AC002091.2	0.511922359	9.32E-09	postive
cor604	CD79B	AC002091.2	0.420943035	4.22E-06	postive
cor605	CD83	AC002091.2	0.441835449	1.21E-06	postive
cor606	CD86	AC002091.2	0.518563145	5.54E-09	postive
cor607	CD96	AC002091.2	0.476690943	1.23E-07	postive
cor608	CHST4	AC002091.2	0.436450689	1.68E-06	postive
cor609	CHUK	AC002091.2	0.512037253	9.24E-09	postive
cor610	CMKLR1	AC002091.2	0.410089548	7.83E-06	postive
cor611	CNR2	AC002091.2	0.448361776	8.02E-07	postive
cor612	COLEC12	AC002091.2	0.416615534	5.41E-06	postive
cor613	CRTAM	AC002091.2	0.440494598	1.31E-06	postive
cor614	CSF1	AC002091.2	0.475647046	1.32E-07	postive
cor615	CST7	AC002091.2	0.496111426	3.08E-08	postive
cor616	CTSS	AC002091.2	0.598115991	4.16E-12	postive
cor617	CXCL12	AC002091.2	0.40210599	1.22E-05	postive
cor618	CXCR4	AC002091.2	0.50488997	1.60E-08	postive
cor619	DCSTAMP	AC002091.2	0.469130873	2.06E-07	postive
cor620	DOCK2	AC002091.2	0.616026451	6.18E-13	postive
cor621	DPP8	AC002091.2	0.511719166	9.47E-09	postive
cor622	EBI3	AC002091.2	0.541201841	8.64E-10	postive
cor623	ELF4	AC002091.2	0.502686353	1.89E-08	postive
cor624	ETS1	AC002091.2	0.475584996	1.33E-07	postive
cor625	FCAR	AC002091.2	0.431216604	2.30E-06	postive
cor626	FCGR1A	AC002091.2	0.400861841	1.30E-05	postive
cor627	FCGR2B	AC002091.2	0.457217664	4.55E-07	postive
cor628	FCN1	AC002091.2	0.465321897	2.66E-07	postive
cor629	FOXO3	AC002091.2	0.518973475	5.37E-09	postive
cor630	FOXP3	AC002091.2	0.570194507	6.47E-11	postive
cor631	FTH1	AC002091.2	0.400347607	1.34E-05	postive
cor632	FYN	AC002091.2	0.567740128	8.14E-11	postive
cor633	GPR183	AC002091.2	0.548989729	4.41E-10	postive
cor634	GPR65	AC002091.2	0.546892103	5.30E-10	postive
cor635	GTPBP1	AC002091.2	0.523101703	3.86E-09	postive
cor636	HCLS1	AC002091.2	0.421399318	4.11E-06	postive
cor637	HDAC7	AC002091.2	0.560167223	1.63E-10	postive
cor638	HELLS	AC002091.2	0.468017746	2.22E-07	postive
cor639	HRH2	AC002091.2	0.533903806	1.60E-09	postive
cor640	IFI16	AC002091.2	0.488468924	5.36E-08	postive
cor641	IGSF6	AC002091.2	0.538645641	1.07E-09	postive
cor642	IKBKG	AC002091.2	0.446384532	9.08E-07	postive
cor643	IL12A	AC002091.2	0.402628153	1.18E-05	postive
cor644	IL16	AC002091.2	0.552545871	3.23E-10	postive
cor645	IL18BP	AC002091.2	0.535670908	1.38E-09	postive
cor646	IL21	AC002091.2	0.432380718	2.15E-06	postive
cor647	IL2RA	AC002091.2	0.547943851	4.84E-10	postive
cor648	IL2RG	AC002091.2	0.457094749	4.58E-07	postive
cor649	IL6ST	AC002091.2	0.513593864	8.19E-09	postive
cor650	IL7R	AC002091.2	0.403900636	1.10E-05	postive
cor651	IRF8	AC002091.2	0.532772354	1.75E-09	postive
cor652	ITGB2	AC002091.2	0.530268949	2.16E-09	postive
cor653	KAT6A	AC002091.2	0.566961952	8.75E-11	postive
cor654	KMT2A	AC002091.2	0.561293293	1.47E-10	postive
cor655	LAT2	AC002091.2	0.45962909	3.88E-07	postive
cor656	LAX1	AC002091.2	0.573785061	4.61E-11	postive
cor657	LCK	AC002091.2	0.458625083	4.15E-07	postive
cor658	LCP2	AC002091.2	0.60578864	1.86E-12	postive
cor659	LDB1	AC002091.2	0.459786044	3.84E-07	postive
cor660	LIG3	AC002091.2	0.471725374	1.73E-07	postive
cor661	LILRB2	AC002091.2	0.485695854	6.54E-08	postive
cor662	LRMP	AC002091.2	0.513158286	8.47E-09	postive
cor663	LY86	AC002091.2	0.432836916	2.09E-06	postive
cor664	LYN	AC002091.2	0.546978918	5.26E-10	postive
cor665	MAP3K7	AC002091.2	0.470871657	1.83E-07	postive
cor666	MAP4K1	AC002091.2	0.499064861	2.47E-08	postive
cor667	MAP4K2	AC002091.2	0.411475203	7.24E-06	postive
cor668	MBP	AC002091.2	0.474285981	1.45E-07	postive
cor669	MIA3	AC002091.2	0.546143265	5.65E-10	postive
cor670	MS4A1	AC002091.2	0.409082297	8.28E-06	postive
cor671	MS4A2	AC002091.2	0.413212403	6.57E-06	postive
cor672	NCF4	AC002091.2	0.487316329	5.83E-08	postive
cor673	NCOA6	AC002091.2	0.542099433	8.00E-10	postive
cor674	NFAM1	AC002091.2	0.55023592	3.96E-10	postive
cor675	NLRC3	AC002091.2	0.525100539	3.29E-09	postive
cor676	NOTCH2	AC002091.2	0.488823165	5.23E-08	postive
cor677	PDCD1	AC002091.2	0.442223672	1.18E-06	postive
cor678	POU2AF1	AC002091.2	0.408376861	8.61E-06	postive
cor679	POU2F2	AC002091.2	0.493543259	3.71E-08	postive
cor680	PREX1	AC002091.2	0.709818367	2.75E-18	postive
cor681	PRKRA	AC002091.2	0.402817669	1.17E-05	postive
cor682	PTGER4	AC002091.2	0.44731021	8.57E-07	postive
cor683	PTPRC	AC002091.2	0.620846128	3.63E-13	postive
cor684	RASGRP4	AC002091.2	0.54539774	6.03E-10	postive
cor685	RFX1	AC002091.2	0.455238194	5.17E-07	postive
cor686	RGS1	AC002091.2	0.504458246	1.65E-08	postive
cor687	RUNX1	AC002091.2	0.466538455	2.46E-07	postive
cor688	SCIN	AC002091.2	0.449270917	7.57E-07	postive
cor689	SEMA4D	AC002091.2	0.506097386	1.46E-08	postive
cor690	SIRPG	AC002091.2	0.478008132	1.12E-07	postive
cor691	SKAP1	AC002091.2	0.436023759	1.72E-06	postive
cor692	SLA2	AC002091.2	0.499715661	2.36E-08	postive
cor693	SNRK	AC002091.2	0.434642831	1.87E-06	postive
cor694	SOCS5	AC002091.2	0.512723247	8.76E-09	postive
cor695	SP2	AC002091.2	0.497366471	2.81E-08	postive
cor696	SPI1	AC002091.2	0.494810684	3.39E-08	postive
cor697	ST6GAL1	AC002091.2	0.478180541	1.11E-07	postive
cor698	TCF12	AC002091.2	0.531666314	1.92E-09	postive
cor699	TLR4	AC002091.2	0.544044676	6.78E-10	postive
cor700	TLR7	AC002091.2	0.562186779	1.36E-10	postive
cor701	TLR8	AC002091.2	0.511703997	9.48E-09	postive
cor702	TNFSF13	AC002091.2	0.512481624	8.93E-09	postive
cor703	TRAF6	AC002091.2	0.531278867	1.99E-09	postive
cor704	TRAT1	AC002091.2	0.545397567	6.03E-10	postive
cor705	WAS	AC002091.2	0.521587616	4.36E-09	postive
cor706	ZEB1	AC002091.2	0.450270601	7.11E-07	postive
cor707	HELLS	AC002116.2	0.445343326	9.70E-07	postive
cor708	KAT8	AC002116.2	0.445621834	9.53E-07	postive
cor709	LIG1	AC002116.2	0.545330495	6.07E-10	postive
cor710	TARBP2	AC002116.2	0.485253629	6.75E-08	postive
cor711	TAZ	AC002116.2	0.48630139	6.26E-08	postive
cor712	TRAF2	AC002116.2	0.409031839	8.30E-06	postive
cor713	ACIN1	AC002128.1	0.471528011	1.75E-07	postive
cor714	ACVR1B	AC002128.1	0.51349791	8.25E-09	postive
cor715	ACVR2A	AC002128.1	0.495413989	3.24E-08	postive
cor716	ATP6V0A2	AC002128.1	0.412954294	6.66E-06	postive
cor717	BCL2	AC002128.1	0.428729091	2.67E-06	postive
cor718	CD164	AC002128.1	0.40808056	8.75E-06	postive
cor719	CEBPG	AC002128.1	0.494558447	3.45E-08	postive
cor720	DPP8	AC002128.1	0.401650356	1.25E-05	postive
cor721	HDAC7	AC002128.1	0.439747259	1.37E-06	postive
cor722	HELLS	AC002128.1	0.464097001	2.89E-07	postive
cor723	KAT8	AC002128.1	0.518694324	5.49E-09	postive
cor724	KMT2A	AC002128.1	0.411544845	7.21E-06	postive
cor725	LAT	AC002128.1	0.600376937	3.29E-12	postive
cor726	LDB1	AC002128.1	0.454869316	5.29E-07	postive
cor727	LIG1	AC002128.1	0.569351101	7.01E-11	postive
cor728	LIG3	AC002128.1	0.412225474	6.94E-06	postive
cor729	MAP3K7	AC002128.1	0.478816853	1.06E-07	postive
cor730	MIA3	AC002128.1	0.468074817	2.22E-07	postive
cor731	NCK1	AC002128.1	0.460442091	3.68E-07	postive
cor732	NCOA6	AC002128.1	0.400098981	1.36E-05	postive
cor733	NLRC3	AC002128.1	0.445020355	9.90E-07	postive
cor734	PRKRA	AC002128.1	0.41237784	6.88E-06	postive
cor735	PTGDR2	AC002128.1	0.401725665	1.24E-05	postive
cor736	RFX1	AC002128.1	0.402064111	1.22E-05	postive
cor737	SOCS5	AC002128.1	0.434345927	1.91E-06	postive
cor738	TAZ	AC002128.1	0.415704807	5.70E-06	postive
cor739	UBE2N	AC002128.1	0.404997779	1.04E-05	postive
cor740	ACVR1B	AC002128.2	0.507145259	1.35E-08	postive
cor741	DPP8	AC002128.2	0.411619278	7.18E-06	postive
cor742	HDAC7	AC002128.2	0.402381023	1.20E-05	postive
cor743	HELLS	AC002128.2	0.467665393	2.28E-07	postive
cor744	KAT6A	AC002128.2	0.428549002	2.70E-06	postive
cor745	LAT	AC002128.2	0.497571865	2.76E-08	postive
cor746	LDB1	AC002128.2	0.419454392	4.60E-06	postive
cor747	LIG1	AC002128.2	0.476563971	1.24E-07	postive
cor748	MAP3K7	AC002128.2	0.444952498	9.94E-07	postive
cor749	MIA3	AC002128.2	0.427217705	2.92E-06	postive
cor750	NCK1	AC002128.2	0.474207494	1.46E-07	postive
cor751	NCK2	AC002128.2	0.402426032	1.20E-05	postive
cor752	CARTPT	AC002306.1	0.446651976	8.93E-07	postive
cor753	OPRD1	AC002306.1	0.407577747	9.00E-06	postive
cor754	SPACA3	AC002306.1	0.474778778	1.40E-07	postive
cor755	ACIN1	AC002310.1	0.525366212	3.22E-09	postive
cor756	ACVR1B	AC002310.1	0.402406764	1.20E-05	postive
cor757	ACVR2A	AC002310.1	0.455077046	5.22E-07	postive
cor758	AIMP1	AC002310.1	0.414418598	6.13E-06	postive
cor759	ATP6V0A2	AC002310.1	0.473933756	1.49E-07	postive
cor760	CHUK	AC002310.1	0.431852811	2.22E-06	postive
cor761	CNIH1	AC002310.1	0.40681739	9.39E-06	postive
cor762	ELP1	AC002310.1	0.404092964	1.09E-05	postive
cor763	GLMN	AC002310.1	0.409684444	8.01E-06	postive
cor764	HDAC5	AC002310.1	0.41847396	4.86E-06	postive
cor765	HELLS	AC002310.1	0.448069086	8.17E-07	postive
cor766	IFITM2	AC002310.1	0.415989651	5.61E-06	postive
cor767	IL10RB	AC002310.1	0.447206336	8.63E-07	postive
cor768	KAT8	AC002310.1	0.681551207	1.82E-16	postive
cor769	LDB1	AC002310.1	0.410390349	7.70E-06	postive
cor770	MAP4K2	AC002310.1	0.430182365	2.45E-06	postive
cor771	MNX1	AC002310.1	0.401133823	1.28E-05	postive
cor772	NCOA6	AC002310.1	0.401376497	1.27E-05	postive
cor773	NOTCH4	AC002310.1	0.423211365	3.70E-06	postive
cor774	OPRD1	AC002310.1	0.428708421	2.67E-06	postive
cor775	PRKRA	AC002310.1	0.433122532	2.05E-06	postive
cor776	RFX1	AC002310.1	0.47894167	1.05E-07	postive
cor777	SEMA4D	AC002310.1	0.483244693	7.78E-08	postive
cor778	SOCS5	AC002310.1	0.401417999	1.26E-05	postive
cor779	SP2	AC002310.1	0.480371852	9.53E-08	postive
cor780	TARBP2	AC002310.1	0.499481073	2.40E-08	postive
cor781	TAZ	AC002310.1	0.535840737	1.36E-09	postive
cor782	TRAF2	AC002310.1	0.409916519	7.90E-06	postive
cor783	UBE2N	AC002310.1	0.475834059	1.31E-07	postive
cor784	YTHDF2	AC002310.1	0.453624673	5.73E-07	postive
cor785	ACIN1	AC002347.1	0.477474744	1.17E-07	postive
cor786	KAT8	AC002347.1	0.536982445	1.23E-09	postive
cor787	LAT	AC002347.1	0.502224652	1.95E-08	postive
cor788	LIG1	AC002347.1	0.430894536	2.35E-06	postive
cor789	TARBP2	AC002347.1	0.459410304	3.94E-07	postive
cor790	DCSTAMP	AC002351.1	0.411214228	7.35E-06	postive
cor791	KAT8	AC002398.1	0.522002815	4.22E-09	postive
cor792	LIG1	AC002398.1	0.423088688	3.72E-06	postive
cor793	TARBP2	AC002398.1	0.410782424	7.53E-06	postive
cor794	TNFRSF14	AC002398.1	0.465884972	2.57E-07	postive
cor795	TRAF2	AC002398.1	0.475791876	1.31E-07	postive
cor796	LAT	AC002401.1	0.454737505	5.34E-07	postive
cor797	CD47	AC002401.4	0.457199665	4.55E-07	postive
cor798	EREG	AC002401.4	0.498357854	2.61E-08	postive
cor799	IFITM3	AC002401.4	0.516419737	6.57E-09	postive
cor800	IFNK	AC002401.4	0.434647201	1.87E-06	postive
cor801	IL4R	AC002401.4	0.544901822	6.29E-10	postive
cor802	TPD52	AC002401.4	-0.424034541	3.52E-06	negative
cor803	CCR2	AC002451.1	0.431729179	2.23E-06	postive
cor804	CD1D	AC002451.1	0.442514266	1.16E-06	postive
cor805	CD79B	AC002451.1	0.42859981	2.69E-06	postive
cor806	CIITA	AC002451.1	0.424269164	3.48E-06	postive
cor807	CMKLR1	AC002451.1	0.410541709	7.63E-06	postive
cor808	CXCR4	AC002451.1	0.46548792	2.64E-07	postive
cor809	DOCK2	AC002451.1	0.476521531	1.25E-07	postive
cor810	HCLS1	AC002451.1	0.404571831	1.06E-05	postive
cor811	IL16	AC002451.1	0.486297968	6.27E-08	postive
cor812	IL18BP	AC002451.1	0.404421961	1.07E-05	postive
cor813	IRF8	AC002451.1	0.461698821	3.39E-07	postive
cor814	LAX1	AC002451.1	0.411087282	7.40E-06	postive
cor815	MAP4K1	AC002451.1	0.408914188	8.36E-06	postive
cor816	NCF4	AC002451.1	0.475434136	1.34E-07	postive
cor817	NLRC3	AC002451.1	0.411922784	7.06E-06	postive
cor818	PREX1	AC002451.1	0.430058569	2.47E-06	postive
cor819	PTPRC	AC002451.1	0.419605151	4.56E-06	postive
cor820	RGS1	AC002451.1	0.414928184	5.96E-06	postive
cor821	SKAP1	AC002451.1	0.426979823	2.96E-06	postive
cor822	TLR7	AC002451.1	0.429887756	2.49E-06	postive
cor823	ZBTB16	AC002451.1	0.410589863	7.61E-06	postive
cor824	GEM	AC002456.1	0.420915313	4.23E-06	postive
cor825	INHBA	AC002456.1	0.433919782	1.96E-06	postive
cor826	SOD1	AC002467.1	0.418096737	4.97E-06	postive
cor827	SYK	AC002467.1	0.453577308	5.75E-07	postive
cor828	TARBP2	AC002467.1	0.476028789	1.29E-07	postive
cor829	ACVR2A	AC002470.1	0.521661896	4.33E-09	postive
cor830	LIG3	AC002470.1	0.455069655	5.22E-07	postive
cor831	MAP4K2	AC002470.1	0.410788567	7.53E-06	postive
cor832	PRKRA	AC002470.1	0.407810058	8.89E-06	postive
cor833	TPD52	AC002470.1	0.456526777	4.75E-07	postive
cor834	ADGRE5	AC002480.1	0.442952012	1.13E-06	postive
cor835	AKT1	AC002480.1	0.511526385	9.61E-09	postive
cor836	APOBEC3G	AC002480.1	0.407488563	9.05E-06	postive
cor837	ARHGDIB	AC002480.1	0.475569434	1.33E-07	postive
cor838	C5AR1	AC002480.1	0.407380035	9.10E-06	postive
cor839	CCL18	AC002480.1	0.401185095	1.28E-05	postive
cor840	CCR1	AC002480.1	0.453483592	5.79E-07	postive
cor841	CCR4	AC002480.1	0.412968455	6.66E-06	postive
cor842	CCR8	AC002480.1	0.477292294	1.18E-07	postive
cor843	CD164	AC002480.1	0.414884316	5.97E-06	postive
cor844	CD1D	AC002480.1	0.41359031	6.43E-06	postive
cor845	CD274	AC002480.1	0.442492702	1.16E-06	postive
cor846	CD276	AC002480.1	0.458571009	4.16E-07	postive
cor847	CD28	AC002480.1	0.414274596	6.18E-06	postive
cor848	CD4	AC002480.1	0.400491748	1.33E-05	postive
cor849	CD83	AC002480.1	0.416368193	5.49E-06	postive
cor850	CD86	AC002480.1	0.410557666	7.62E-06	postive
cor851	CSF1	AC002480.1	0.424825409	3.36E-06	postive
cor852	CTSS	AC002480.1	0.412502852	6.83E-06	postive
cor853	CXCL12	AC002480.1	0.423780195	3.58E-06	postive
cor854	DOCK2	AC002480.1	0.460209289	3.74E-07	postive
cor855	DPP8	AC002480.1	0.43364375	1.99E-06	postive
cor856	ELF4	AC002480.1	0.453656454	5.72E-07	postive
cor857	ETS1	AC002480.1	0.528566573	2.48E-09	postive
cor858	FCAR	AC002480.1	0.429703542	2.52E-06	postive
cor859	FCN1	AC002480.1	0.435658245	1.76E-06	postive
cor860	FOXP3	AC002480.1	0.471049217	1.81E-07	postive
cor861	FTH1	AC002480.1	0.45277629	6.06E-07	postive
cor862	FYB1	AC002480.1	0.444282887	1.04E-06	postive
cor863	FYN	AC002480.1	0.472442821	1.65E-07	postive
cor864	GPR183	AC002480.1	0.439151329	1.42E-06	postive
cor865	GPR65	AC002480.1	0.413700971	6.39E-06	postive
cor866	GTPBP1	AC002480.1	0.507163001	1.34E-08	postive
cor867	HDAC7	AC002480.1	0.400503391	1.33E-05	postive
cor868	HRH2	AC002480.1	0.443976806	1.06E-06	postive
cor869	IFITM2	AC002480.1	0.457808684	4.37E-07	postive
cor870	IL10	AC002480.1	0.417703226	5.08E-06	postive
cor871	IL2RA	AC002480.1	0.466882536	2.40E-07	postive
cor872	IL6	AC002480.1	0.502638797	1.89E-08	postive
cor873	IL6ST	AC002480.1	0.519262809	5.25E-09	postive
cor874	IL7R	AC002480.1	0.50971554	1.11E-08	postive
cor875	LCP2	AC002480.1	0.478532521	1.08E-07	postive
cor876	MIA3	AC002480.1	0.426651306	3.02E-06	postive
cor877	MMP9	AC002480.1	0.431693361	2.24E-06	postive
cor878	MYH9	AC002480.1	0.564311101	1.12E-10	postive
cor879	POU2F2	AC002480.1	0.510944113	1.01E-08	postive
cor880	PREX1	AC002480.1	0.446709285	8.90E-07	postive
cor881	PTPRC	AC002480.1	0.436441825	1.68E-06	postive
cor882	RASGRP4	AC002480.1	0.441168103	1.26E-06	postive
cor883	RUNX1	AC002480.1	0.471519204	1.76E-07	postive
cor884	SOCS5	AC002480.1	0.433850944	1.97E-06	postive
cor885	ST6GAL1	AC002480.1	0.430297367	2.43E-06	postive
cor886	TAPBP	AC002480.1	0.421884365	3.99E-06	postive
cor887	TCF12	AC002480.1	0.446437732	9.05E-07	postive
cor888	TGFB1	AC002480.1	0.412796102	6.72E-06	postive
cor889	TGFB2	AC002480.1	0.442196605	1.18E-06	postive
cor890	ZEB1	AC002480.1	0.483919422	7.42E-08	postive
cor891	ADGRE5	AC002480.2	0.42664131	3.02E-06	postive
cor892	CCR1	AC002480.2	0.428932132	2.64E-06	postive
cor893	CCR6	AC002480.2	0.435967673	1.73E-06	postive
cor894	CCR8	AC002480.2	0.412380643	6.88E-06	postive
cor895	CD22	AC002480.2	0.440245766	1.33E-06	postive
cor896	CD28	AC002480.2	0.405247494	1.02E-05	postive
cor897	CD83	AC002480.2	0.407121747	9.23E-06	postive
cor898	CSF1	AC002480.2	0.408067524	8.76E-06	postive
cor899	CTSS	AC002480.2	0.426025038	3.13E-06	postive
cor900	DOCK2	AC002480.2	0.451584362	6.53E-07	postive
cor901	EBI3	AC002480.2	0.415017114	5.93E-06	postive
cor902	ELF4	AC002480.2	0.414052995	6.26E-06	postive
cor903	ETS1	AC002480.2	0.51073335	1.02E-08	postive
cor904	FYB1	AC002480.2	0.422005694	3.97E-06	postive
cor905	GPR65	AC002480.2	0.43231371	2.16E-06	postive
cor906	GTPBP1	AC002480.2	0.424647769	3.40E-06	postive
cor907	HDAC7	AC002480.2	0.437336183	1.59E-06	postive
cor908	HRH2	AC002480.2	0.400964865	1.29E-05	postive
cor909	IL16	AC002480.2	0.41689072	5.33E-06	postive
cor910	IL18BP	AC002480.2	0.439237105	1.42E-06	postive
cor911	IL2RA	AC002480.2	0.435336928	1.80E-06	postive
cor912	IL6ST	AC002480.2	0.513754838	8.09E-09	postive
cor913	IL7R	AC002480.2	0.436511856	1.67E-06	postive
cor914	LAT2	AC002480.2	0.43412461	1.93E-06	postive
cor915	LCP2	AC002480.2	0.488565468	5.33E-08	postive
cor916	MYH9	AC002480.2	0.440454202	1.31E-06	postive
cor917	NOTCH2	AC002480.2	0.404425483	1.07E-05	postive
cor918	POU2F2	AC002480.2	0.542150766	7.97E-10	postive
cor919	PREX1	AC002480.2	0.441098414	1.26E-06	postive
cor920	PTPRC	AC002480.2	0.454657655	5.36E-07	postive
cor921	SNRK	AC002480.2	0.424042752	3.52E-06	postive
cor922	TCF7	AC002480.2	0.422704686	3.81E-06	postive
cor923	TLR8	AC002480.2	0.402148505	1.21E-05	postive
cor924	TRAT1	AC002480.2	0.400662751	1.32E-05	postive
cor925	SECTM1	AC002511.1	0.448225368	8.09E-07	postive
cor926	NCK1	AC002511.2	0.415716823	5.70E-06	postive
cor927	ACIN1	AC002550.2	0.525530019	3.17E-09	postive
cor928	ACVR2A	AC002550.2	0.450515512	7.00E-07	postive
cor929	AIMP1	AC002550.2	0.437604322	1.57E-06	postive
cor930	ATP6V0A2	AC002550.2	0.4833007	7.75E-08	postive
cor931	GLMN	AC002550.2	0.409678063	8.01E-06	postive
cor932	HDAC7	AC002550.2	0.423110595	3.72E-06	postive
cor933	HELLS	AC002550.2	0.482568258	8.16E-08	postive
cor934	KAT8	AC002550.2	0.66148981	2.73E-15	postive
cor935	LAT	AC002550.2	0.475168244	1.37E-07	postive
cor936	LIG1	AC002550.2	0.469602684	2.00E-07	postive
cor937	PRKRA	AC002550.2	0.424161184	3.50E-06	postive
cor938	SOCS5	AC002550.2	0.407791586	8.90E-06	postive
cor939	TARBP2	AC002550.2	0.529843359	2.23E-09	postive
cor940	TAZ	AC002550.2	0.519944576	4.97E-09	postive
cor941	TRAF2	AC002550.2	0.413246905	6.55E-06	postive
cor942	UBE2N	AC002550.2	0.460900993	3.57E-07	postive
cor943	ACIN1	AC002553.1	0.413363766	6.51E-06	postive
cor944	HDAC7	AC002553.1	0.434677821	1.87E-06	postive
cor945	INHA	AC002553.1	0.416428223	5.47E-06	postive
cor946	KAT8	AC002553.1	0.443225411	1.11E-06	postive
cor947	LAT	AC002553.1	0.636455914	6.04E-14	postive
cor948	LIG1	AC002553.1	0.544633372	6.44E-10	postive
cor949	TAZ	AC002553.1	0.451400005	6.61E-07	postive
cor950	ACIN1	AC002553.2	0.411923324	7.06E-06	postive
cor951	INHA	AC002553.2	0.418024596	4.99E-06	postive
cor952	KAT8	AC002553.2	0.414184848	6.21E-06	postive
cor953	LAT	AC002553.2	0.559259187	1.77E-10	postive
cor954	LIG1	AC002553.2	0.412268702	6.92E-06	postive
cor955	TAZ	AC002553.2	0.419235132	4.66E-06	postive
cor956	LAT	AC002563.1	0.401979019	1.22E-05	postive
cor957	LIG1	AC002563.1	0.425250479	3.28E-06	postive
cor958	AKT1	AC003005.2	0.460276766	3.72E-07	postive
cor959	CNIH1	AC003005.2	0.472655454	1.62E-07	postive
cor960	MIA3	AC003005.2	0.406902979	9.35E-06	postive
cor961	ACIN1	AC003070.1	0.561736348	1.42E-10	postive
cor962	ACVR2A	AC003070.1	0.429326594	2.58E-06	postive
cor963	CHUK	AC003070.1	0.403522536	1.13E-05	postive
cor964	HELLS	AC003070.1	0.428524105	2.70E-06	postive
cor965	IL12A	AC003070.1	0.41105046	7.42E-06	postive
cor966	KAT8	AC003070.1	0.431058088	2.33E-06	postive
cor967	LAT	AC003070.1	0.613548058	8.11E-13	postive
cor968	NCK1	AC003070.1	0.496028907	3.10E-08	postive
cor969	SEMA4D	AC003070.1	0.434895696	1.85E-06	postive
cor970	SP2	AC003070.1	0.4293428	2.58E-06	postive
cor971	UBE2N	AC003070.1	0.408850898	8.39E-06	postive
cor972	ZAP70	AC003070.1	0.401148116	1.28E-05	postive
cor973	TREM1	AC003092.1	0.410584923	7.61E-06	postive
cor974	ACKR2	AC003102.1	0.460639676	3.63E-07	postive
cor975	ACVR2A	AC003102.1	0.425739446	3.19E-06	postive
cor976	KAT8	AC003102.1	0.538308559	1.10E-09	postive
cor977	LAT	AC003102.1	0.419088597	4.70E-06	postive
cor978	MADCAM1	AC003102.1	0.456356573	4.81E-07	postive
cor979	NCK1	AC003102.1	0.45552392	5.07E-07	postive
cor980	SPINK5	AC003102.1	0.428126291	2.77E-06	postive
cor981	UBE2N	AC003102.1	0.406860057	9.37E-06	postive
cor982	ACIN1	AC003681.1	0.514858057	7.42E-09	postive
cor983	ACVR1B	AC003681.1	0.51180236	9.41E-09	postive
cor984	DPP8	AC003681.1	0.408244882	8.67E-06	postive
cor985	GTPBP1	AC003681.1	0.459709082	3.86E-07	postive
cor986	HDAC7	AC003681.1	0.486579031	6.14E-08	postive
cor987	HELLS	AC003681.1	0.410577091	7.62E-06	postive
cor988	KMT2A	AC003681.1	0.456843625	4.66E-07	postive
cor989	LAT	AC003681.1	0.612207947	9.38E-13	postive
cor990	LDB1	AC003681.1	0.4845607	7.09E-08	postive
cor991	LIG1	AC003681.1	0.412308486	6.91E-06	postive
cor992	MAP3K7	AC003681.1	0.414889702	5.97E-06	postive
cor993	MIA3	AC003681.1	0.41663356	5.41E-06	postive
cor994	NCK1	AC003681.1	0.468134334	2.21E-07	postive
cor995	NCK2	AC003681.1	0.423701792	3.59E-06	postive
cor996	NOTCH4	AC003681.1	0.426235129	3.10E-06	postive
cor997	SOCS5	AC003681.1	0.45990424	3.81E-07	postive
cor998	TCF12	AC003681.1	0.412646582	6.78E-06	postive
cor999	HDAC7	AC003682.1	0.402877856	1.17E-05	postive
cor1000	MAP3K7	AC003682.1	0.405084416	1.03E-05	postive
cor1001	NOTCH4	AC003682.1	0.47599456	1.29E-07	postive
cor1002	ACIN1	AC003956.1	0.454334402	5.48E-07	postive
cor1003	KAT8	AC003956.1	0.436788694	1.65E-06	postive
cor1004	LAT	AC003956.1	0.552689656	3.19E-10	postive
cor1005	NCK1	AC003956.1	0.423757423	3.58E-06	postive
cor1006	INHA	AC003958.2	0.411189898	7.36E-06	postive
cor1007	INHA	AC003965.1	0.408689675	8.46E-06	postive
cor1008	CHST4	AC003965.2	0.423589664	3.62E-06	postive
cor1009	APOBEC3F	AC003973.2	0.445298302	9.73E-07	postive
cor1010	APOBEC3G	AC003973.2	0.425412061	3.25E-06	postive
cor1011	BCL2	AC003973.2	0.407804261	8.89E-06	postive
cor1012	BST1	AC003973.2	0.418273529	4.92E-06	postive
cor1013	CADM1	AC003973.2	0.450639154	6.94E-07	postive
cor1014	CCR1	AC003973.2	0.412807739	6.72E-06	postive
cor1015	CCR2	AC003973.2	0.413399199	6.50E-06	postive
cor1016	CCR4	AC003973.2	0.415205791	5.86E-06	postive
cor1017	CCR5	AC003973.2	0.448603598	7.90E-07	postive
cor1018	CD1D	AC003973.2	0.461700149	3.39E-07	postive
cor1019	CD22	AC003973.2	0.438522978	1.48E-06	postive
cor1020	CD28	AC003973.2	0.42347291	3.64E-06	postive
cor1021	CD3E	AC003973.2	0.402713012	1.18E-05	postive
cor1022	CD4	AC003973.2	0.423017614	3.74E-06	postive
cor1023	CD79B	AC003973.2	0.43902044	1.44E-06	postive
cor1024	CNR2	AC003973.2	0.432582375	2.12E-06	postive
cor1025	COLEC12	AC003973.2	0.43946291	1.40E-06	postive
cor1026	CRTAM	AC003973.2	0.41767115	5.09E-06	postive
cor1027	CXCL12	AC003973.2	0.498872365	2.51E-08	postive
cor1028	CXCR4	AC003973.2	0.425091569	3.31E-06	postive
cor1029	DOCK2	AC003973.2	0.43077078	2.37E-06	postive
cor1030	FCGR2B	AC003973.2	0.480123445	9.69E-08	postive
cor1031	FCGRT	AC003973.2	0.442865412	1.13E-06	postive
cor1032	FOXP3	AC003973.2	0.43015192	2.45E-06	postive
cor1033	FYN	AC003973.2	0.498067487	2.66E-08	postive
cor1034	GPR65	AC003973.2	0.435019786	1.83E-06	postive
cor1035	HDAC7	AC003973.2	0.420821256	4.25E-06	postive
cor1036	IGSF6	AC003973.2	0.428920657	2.64E-06	postive
cor1037	IL12B	AC003973.2	0.453481023	5.79E-07	postive
cor1038	IL16	AC003973.2	0.506740819	1.39E-08	postive
cor1039	IRF8	AC003973.2	0.478544971	1.08E-07	postive
cor1040	ITGB2	AC003973.2	0.400706383	1.31E-05	postive
cor1041	KIRREL3	AC003973.2	0.407557239	9.01E-06	postive
cor1042	LAT	AC003973.2	0.466745627	2.42E-07	postive
cor1043	LAX1	AC003973.2	0.412567416	6.81E-06	postive
cor1044	LCP2	AC003973.2	0.408323701	8.64E-06	postive
cor1045	LY86	AC003973.2	0.412517908	6.83E-06	postive
cor1046	MAP4K1	AC003973.2	0.446223588	9.18E-07	postive
cor1047	MS4A1	AC003973.2	0.410381905	7.70E-06	postive
cor1048	NCF4	AC003973.2	0.428622292	2.69E-06	postive
cor1049	NFAM1	AC003973.2	0.402628951	1.18E-05	postive
cor1050	NLRC3	AC003973.2	0.450964761	6.80E-07	postive
cor1051	POU2F2	AC003973.2	0.417585922	5.12E-06	postive
cor1052	PREX1	AC003973.2	0.410295508	7.74E-06	postive
cor1053	PTPRC	AC003973.2	0.430349192	2.43E-06	postive
cor1054	SIT1	AC003973.2	0.402993343	1.16E-05	postive
cor1055	SKAP1	AC003973.2	0.462863829	3.14E-07	postive
cor1056	SPI1	AC003973.2	0.425615079	3.21E-06	postive
cor1057	THY1	AC003973.2	0.430118475	2.46E-06	postive
cor1058	TLR7	AC003973.2	0.413574088	6.43E-06	postive
cor1059	TNFRSF14	AC003973.2	0.430162083	2.45E-06	postive
cor1060	TRAT1	AC003973.2	0.44208013	1.19E-06	postive
cor1061	WAS	AC003973.2	0.451125011	6.73E-07	postive
cor1062	ZEB1	AC003973.2	0.428732111	2.67E-06	postive
cor1063	CD83	AC003986.2	0.401528329	1.26E-05	postive
cor1064	CTLA4	AC003986.2	0.437245087	1.60E-06	postive
cor1065	CXCR4	AC003986.2	0.401244838	1.27E-05	postive
cor1066	FYN	AC003986.2	0.403075861	1.15E-05	postive
cor1067	HDAC7	AC003986.2	0.430817283	2.36E-06	postive
cor1068	INHA	AC003986.2	0.403080684	1.15E-05	postive
cor1069	LAT	AC003986.2	0.50474721	1.62E-08	postive
cor1070	RGS1	AC003986.2	0.437050328	1.62E-06	postive
cor1071	TNFRSF14	AC003986.2	0.404657323	1.06E-05	postive
cor1072	CCL2	AC003986.3	0.410176712	7.79E-06	postive
cor1073	COLEC12	AC003986.3	0.426312599	3.08E-06	postive
cor1074	CXCR4	AC003986.3	0.47186903	1.71E-07	postive
cor1075	FYN	AC003986.3	0.48342483	7.68E-08	postive
cor1076	OPRD1	AC003986.3	0.450187608	7.14E-07	postive
cor1077	SKAP1	AC003986.3	0.476394204	1.26E-07	postive
cor1078	THY1	AC003986.3	0.415058094	5.91E-06	postive
cor1079	TLR4	AC003986.3	0.406489734	9.56E-06	postive
cor1080	KAT8	AC004034.1	0.534805901	1.48E-09	postive
cor1081	PYDC1	AC004034.1	0.478497772	1.09E-07	postive
cor1082	ACIN1	AC004039.1	0.466241511	2.51E-07	postive
cor1083	CCR8	AC004039.1	0.428599581	2.69E-06	postive
cor1084	DOCK2	AC004039.1	0.411103861	7.39E-06	postive
cor1085	FOXP3	AC004039.1	0.421301408	4.13E-06	postive
cor1086	FYN	AC004039.1	0.470982872	1.82E-07	postive
cor1087	HDAC7	AC004039.1	0.475560968	1.33E-07	postive
cor1088	HELLS	AC004039.1	0.415169895	5.88E-06	postive
cor1089	IK	AC004039.1	0.41043045	7.68E-06	postive
cor1090	IL12A	AC004039.1	0.427971612	2.79E-06	postive
cor1091	IL18BP	AC004039.1	0.437575658	1.57E-06	postive
cor1092	KMT2A	AC004039.1	0.47622281	1.27E-07	postive
cor1093	LAT	AC004039.1	0.515093078	7.29E-09	postive
cor1094	MAP3K7	AC004039.1	0.452436602	6.19E-07	postive
cor1095	PREX1	AC004039.1	0.406550276	9.53E-06	postive
cor1096	PRKRA	AC004039.1	0.408466161	8.57E-06	postive
cor1097	TCF12	AC004039.1	0.40216293	1.21E-05	postive
cor1098	TRAT1	AC004039.1	0.40025667	1.35E-05	postive
cor1099	AIMP1	AC004067.1	0.42651595	3.05E-06	postive
cor1100	IFI6	AC004067.1	0.41030197	7.73E-06	postive
cor1101	IK	AC004067.1	0.444503423	1.02E-06	postive
cor1102	IL32	AC004067.1	0.410664464	7.58E-06	postive
cor1103	TRIM22	AC004067.1	0.40093705	1.30E-05	postive
cor1104	AIMP1	AC004069.1	0.410184851	7.78E-06	postive
cor1105	INHA	AC004069.1	0.415248972	5.85E-06	postive
cor1106	SOD1	AC004069.1	0.45750988	4.46E-07	postive
cor1107	TAZ	AC004069.1	0.495691541	3.17E-08	postive
cor1108	ACVR1B	AC004076.2	0.447783418	8.32E-07	postive
cor1109	ACVR2A	AC004076.2	0.403157017	1.15E-05	postive
cor1110	ATP6V0A2	AC004076.2	0.418990221	4.72E-06	postive
cor1111	BCL2	AC004076.2	0.431795163	2.22E-06	postive
cor1112	BST1	AC004076.2	0.430870399	2.35E-06	postive
cor1113	CCL2	AC004076.2	0.402504004	1.19E-05	postive
cor1114	CD164	AC004076.2	0.418445542	4.87E-06	postive
cor1115	CEBPG	AC004076.2	0.411099619	7.40E-06	postive
cor1116	FCGRT	AC004076.2	0.425475814	3.24E-06	postive
cor1117	HDAC7	AC004076.2	0.482264592	8.34E-08	postive
cor1118	HELLS	AC004076.2	0.413010527	6.64E-06	postive
cor1119	IL18BP	AC004076.2	0.410716833	7.56E-06	postive
cor1120	KAT8	AC004076.2	0.554890288	2.62E-10	postive
cor1121	KIRREL3	AC004076.2	0.405562709	1.01E-05	postive
cor1122	LAT	AC004076.2	0.527563832	2.69E-09	postive
cor1123	LAT2	AC004076.2	0.414245189	6.19E-06	postive
cor1124	LCK	AC004076.2	0.431017974	2.33E-06	postive
cor1125	LIG1	AC004076.2	0.590086847	9.41E-12	postive
cor1126	MADCAM1	AC004076.2	0.422150485	3.93E-06	postive
cor1127	MAP3K7	AC004076.2	0.402626886	1.18E-05	postive
cor1128	MAP4K1	AC004076.2	0.424899684	3.35E-06	postive
cor1129	MIA3	AC004076.2	0.403736577	1.11E-05	postive
cor1130	NLRC3	AC004076.2	0.446817962	8.84E-07	postive
cor1131	SOCS5	AC004076.2	0.465503323	2.63E-07	postive
cor1132	TARBP2	AC004076.2	0.407068056	9.26E-06	postive
cor1133	TAZ	AC004076.2	0.470903976	1.83E-07	postive
cor1134	TNFRSF14	AC004076.2	0.427346741	2.90E-06	postive
cor1135	TNFSF13	AC004076.2	0.425948581	3.15E-06	postive
cor1136	TRAT1	AC004076.2	0.402597285	1.18E-05	postive
cor1137	ZAP70	AC004076.2	0.457456299	4.48E-07	postive
cor1138	INHA	AC004080.2	0.452578724	6.13E-07	postive
cor1139	ACIN1	AC004112.1	0.442639634	1.15E-06	postive
cor1140	ACVR1B	AC004112.1	0.460793574	3.60E-07	postive
cor1141	ACVR2A	AC004112.1	0.521606343	4.35E-09	postive
cor1142	ATP6V0A2	AC004112.1	0.564121372	1.14E-10	postive
cor1143	BCL2	AC004112.1	0.559347313	1.76E-10	postive
cor1144	CADM1	AC004112.1	0.432509715	2.13E-06	postive
cor1145	CCR1	AC004112.1	0.421074971	4.19E-06	postive
cor1146	CD34	AC004112.1	0.489161201	5.10E-08	postive
cor1147	COLEC12	AC004112.1	0.453472979	5.79E-07	postive
cor1148	CTSS	AC004112.1	0.445464479	9.62E-07	postive
cor1149	CXCL12	AC004112.1	0.464642696	2.79E-07	postive
cor1150	CXCR4	AC004112.1	0.415949605	5.62E-06	postive
cor1151	DPP8	AC004112.1	0.54926039	4.31E-10	postive
cor1152	ELF4	AC004112.1	0.480991414	9.12E-08	postive
cor1153	FOXO3	AC004112.1	0.487078593	5.93E-08	postive
cor1154	FTH1	AC004112.1	0.451323247	6.64E-07	postive
cor1155	FYN	AC004112.1	0.478392896	1.09E-07	postive
cor1156	GTPBP1	AC004112.1	0.418680767	4.81E-06	postive
cor1157	HDAC4	AC004112.1	0.555983589	2.38E-10	postive
cor1158	HELLS	AC004112.1	0.487146481	5.90E-08	postive
cor1159	IKBKG	AC004112.1	0.470957219	1.82E-07	postive
cor1160	IL6ST	AC004112.1	0.429014749	2.63E-06	postive
cor1161	KAT6A	AC004112.1	0.557240358	2.13E-10	postive
cor1162	KMT2A	AC004112.1	0.496825437	2.92E-08	postive
cor1163	LIG3	AC004112.1	0.576318445	3.62E-11	postive
cor1164	LYN	AC004112.1	0.417509576	5.14E-06	postive
cor1165	MIA3	AC004112.1	0.548086744	4.78E-10	postive
cor1166	NCK1	AC004112.1	0.459723666	3.86E-07	postive
cor1167	NCOA6	AC004112.1	0.535616403	1.38E-09	postive
cor1168	NOTCH2	AC004112.1	0.5032248	1.81E-08	postive
cor1169	PREX1	AC004112.1	0.433139635	2.05E-06	postive
cor1170	PRKRA	AC004112.1	0.425162385	3.30E-06	postive
cor1171	PTGER4	AC004112.1	0.472480966	1.64E-07	postive
cor1172	PTPRC	AC004112.1	0.414401941	6.14E-06	postive
cor1173	RFX1	AC004112.1	0.482609344	8.14E-08	postive
cor1174	RUNX1	AC004112.1	0.528401085	2.51E-09	postive
cor1175	SOCS5	AC004112.1	0.522553091	4.04E-09	postive
cor1176	SP2	AC004112.1	0.533466387	1.66E-09	postive
cor1177	TCF12	AC004112.1	0.543501034	7.10E-10	postive
cor1178	TLR4	AC004112.1	0.46533411	2.66E-07	postive
cor1179	TLR7	AC004112.1	0.429347963	2.58E-06	postive
cor1180	TNFSF13	AC004112.1	0.44774555	8.34E-07	postive
cor1181	TRAF6	AC004112.1	0.492264186	4.08E-08	postive
cor1182	ZEB1	AC004112.1	0.551376377	3.58E-10	postive
cor1183	ACIN1	AC004148.1	0.530941307	2.04E-09	postive
cor1184	HELLS	AC004148.1	0.457809752	4.37E-07	postive
cor1185	IL12A	AC004148.1	0.42647382	3.05E-06	postive
cor1186	INHA	AC004148.1	0.439676681	1.38E-06	postive
cor1187	KAT8	AC004148.1	0.491484741	4.32E-08	postive
cor1188	LAT	AC004148.1	0.683304168	1.43E-16	postive
cor1189	LDB1	AC004148.1	0.407896142	8.84E-06	postive
cor1190	LIG1	AC004148.1	0.456922229	4.63E-07	postive
cor1191	MADCAM1	AC004148.1	0.403138909	1.15E-05	postive
cor1192	NCK1	AC004148.1	0.423729368	3.59E-06	postive
cor1193	NLRC3	AC004148.1	0.462630543	3.19E-07	postive
cor1194	PTGDR2	AC004148.1	0.402154945	1.21E-05	postive
cor1195	TAZ	AC004148.1	0.493602474	3.70E-08	postive
cor1196	ZAP70	AC004148.1	0.409758992	7.97E-06	postive
cor1197	ACKR4	AC004160.1	0.483791027	7.49E-08	postive
cor1198	AQP9	AC004160.1	0.444374553	1.03E-06	postive
cor1199	BCL2	AC004160.1	0.432831186	2.09E-06	postive
cor1200	BST1	AC004160.1	0.597756052	4.31E-12	postive
cor1201	C2	AC004160.1	0.57393899	4.55E-11	postive
cor1202	C5AR1	AC004160.1	0.649963466	1.18E-14	postive
cor1203	CADM1	AC004160.1	0.462809319	3.15E-07	postive
cor1204	CCL18	AC004160.1	0.431421509	2.28E-06	postive
cor1205	CCL2	AC004160.1	0.525253574	3.25E-09	postive
cor1206	CCL4	AC004160.1	0.42676643	3.00E-06	postive
cor1207	CCR1	AC004160.1	0.575965852	3.75E-11	postive
cor1208	CCR2	AC004160.1	0.445205493	9.78E-07	postive
cor1209	CCR4	AC004160.1	0.407230517	9.18E-06	postive
cor1210	CCR5	AC004160.1	0.474542736	1.43E-07	postive
cor1211	CCR8	AC004160.1	0.516954319	6.29E-09	postive
cor1212	CD274	AC004160.1	0.418587854	4.83E-06	postive
cor1213	CD28	AC004160.1	0.413260728	6.55E-06	postive
cor1214	CD34	AC004160.1	0.489645053	4.93E-08	postive
cor1215	CD4	AC004160.1	0.543030456	7.39E-10	postive
cor1216	CD74	AC004160.1	0.430735309	2.37E-06	postive
cor1217	CD83	AC004160.1	0.410749092	7.54E-06	postive
cor1218	CD86	AC004160.1	0.461716176	3.39E-07	postive
cor1219	CMKLR1	AC004160.1	0.549865281	4.09E-10	postive
cor1220	COLEC12	AC004160.1	0.719684773	5.63E-19	postive
cor1221	CSF1	AC004160.1	0.495169377	3.30E-08	postive
cor1222	CTLA4	AC004160.1	0.416643349	5.40E-06	postive
cor1223	CTSS	AC004160.1	0.531635729	1.93E-09	postive
cor1224	CXCL12	AC004160.1	0.514591246	7.58E-09	postive
cor1225	CXCR4	AC004160.1	0.532037111	1.86E-09	postive
cor1226	DCSTAMP	AC004160.1	0.432606742	2.12E-06	postive
cor1227	DOCK2	AC004160.1	0.503725548	1.74E-08	postive
cor1228	FCAR	AC004160.1	0.423426941	3.65E-06	postive
cor1229	FCGR1A	AC004160.1	0.560136581	1.64E-10	postive
cor1230	FCGR2B	AC004160.1	0.487634237	5.70E-08	postive
cor1231	FCGR3A	AC004160.1	0.555705115	2.44E-10	postive
cor1232	FCGRT	AC004160.1	0.533539269	1.65E-09	postive
cor1233	FOXP3	AC004160.1	0.513762975	8.08E-09	postive
cor1234	FYN	AC004160.1	0.533347442	1.67E-09	postive
cor1235	GEM	AC004160.1	0.583621178	1.79E-11	postive
cor1236	GPR183	AC004160.1	0.50074545	2.18E-08	postive
cor1237	GPR65	AC004160.1	0.479786502	9.92E-08	postive
cor1238	IGSF6	AC004160.1	0.520430882	4.78E-09	postive
cor1239	IL10	AC004160.1	0.485399812	6.68E-08	postive
cor1240	IL16	AC004160.1	0.487982556	5.56E-08	postive
cor1241	IL18BP	AC004160.1	0.48867493	5.29E-08	postive
cor1242	IL27	AC004160.1	0.410144646	7.80E-06	postive
cor1243	IL2RA	AC004160.1	0.507894672	1.27E-08	postive
cor1244	IL2RG	AC004160.1	0.409722052	7.99E-06	postive
cor1245	IRF8	AC004160.1	0.412326555	6.90E-06	postive
cor1246	ITGB2	AC004160.1	0.556909969	2.19E-10	postive
cor1247	LAT2	AC004160.1	0.449565451	7.43E-07	postive
cor1248	LCP2	AC004160.1	0.55414567	2.80E-10	postive
cor1249	LILRB2	AC004160.1	0.528967765	2.40E-09	postive
cor1250	LY86	AC004160.1	0.410870176	7.49E-06	postive
cor1251	MMP9	AC004160.1	0.400415892	1.33E-05	postive
cor1252	NFAM1	AC004160.1	0.506932124	1.37E-08	postive
cor1253	NOTCH4	AC004160.1	0.498804132	2.52E-08	postive
cor1254	POU2F2	AC004160.1	0.425987432	3.14E-06	postive
cor1255	PREX1	AC004160.1	0.484887777	6.93E-08	postive
cor1256	PTPRC	AC004160.1	0.477503356	1.16E-07	postive
cor1257	RASGRP4	AC004160.1	0.509279034	1.14E-08	postive
cor1258	RGS1	AC004160.1	0.524429856	3.47E-09	postive
cor1259	RUNX1	AC004160.1	0.483421161	7.69E-08	postive
cor1260	SKAP1	AC004160.1	0.408035586	8.78E-06	postive
cor1261	SLA2	AC004160.1	0.426706814	3.01E-06	postive
cor1262	SOCS5	AC004160.1	0.493237358	3.80E-08	postive
cor1263	SPI1	AC004160.1	0.511595181	9.56E-09	postive
cor1264	TCF12	AC004160.1	0.537919621	1.14E-09	postive
cor1265	TGFB2	AC004160.1	0.453039273	5.95E-07	postive
cor1266	THY1	AC004160.1	0.682965031	1.50E-16	postive
cor1267	TLR4	AC004160.1	0.604667314	2.10E-12	postive
cor1268	TLR7	AC004160.1	0.441213854	1.25E-06	postive
cor1269	TLR8	AC004160.1	0.516021375	6.77E-09	postive
cor1270	TNFSF13	AC004160.1	0.419788783	4.51E-06	postive
cor1271	WAS	AC004160.1	0.428396456	2.72E-06	postive
cor1272	ZEB1	AC004160.1	0.699831326	1.28E-17	postive
cor1273	BST1	AC004160.2	0.441728053	1.21E-06	postive
cor1274	COLEC12	AC004160.2	0.555519345	2.48E-10	postive
cor1275	THY1	AC004160.2	0.615223917	6.75E-13	postive
cor1276	ZEB1	AC004160.2	0.494322786	3.51E-08	postive
cor1277	C1QBP	AC004221.1	0.404017657	1.10E-05	postive
cor1278	KAT8	AC004221.1	0.473848003	1.50E-07	postive
cor1279	MNX1	AC004221.1	0.514461155	7.65E-09	postive
cor1280	S1PR4	AC004221.1	0.403876432	1.10E-05	postive
cor1281	SFTPD	AC004221.1	-0.413727169	6.38E-06	negative
cor1282	SOD1	AC004221.1	0.448657839	7.87E-07	postive
cor1283	ACKR2	AC004231.1	0.543319657	7.21E-10	postive
cor1284	CALCA	AC004231.1	0.440834249	1.28E-06	postive
cor1285	MAL	AC004231.1	0.444792226	1.00E-06	postive
cor1286	SPINK5	AC004231.1	0.517424016	6.07E-09	postive
cor1287	KAT8	AC004232.2	0.473586237	1.52E-07	postive
cor1288	LIG1	AC004232.2	0.438689813	1.46E-06	postive
cor1289	TAZ	AC004232.2	0.424172698	3.50E-06	postive
cor1290	APOBEC3G	AC004241.1	0.412886081	6.69E-06	postive
cor1291	ARHGDIB	AC004241.1	0.440280559	1.33E-06	postive
cor1292	HDAC7	AC004241.1	0.518369551	5.63E-09	postive
cor1293	LAT	AC004241.1	0.458575366	4.16E-07	postive
cor1294	TARBP2	AC004241.1	0.45034424	7.07E-07	postive
cor1295	TNFRSF14	AC004241.1	0.440793321	1.29E-06	postive
cor1296	TRAF2	AC004241.1	0.442261928	1.18E-06	postive
cor1297	ADGRE5	AC004241.2	0.437768652	1.55E-06	postive
cor1298	ARHGDIB	AC004241.2	0.504747583	1.62E-08	postive
cor1299	CD1D	AC004241.2	0.415551451	5.75E-06	postive
cor1300	CD3E	AC004241.2	0.412795484	6.72E-06	postive
cor1301	CD86	AC004241.2	0.443545098	1.09E-06	postive
cor1302	DOCK2	AC004241.2	0.403695318	1.12E-05	postive
cor1303	FYN	AC004241.2	0.42050784	4.33E-06	postive
cor1304	HCLS1	AC004241.2	0.420480485	4.33E-06	postive
cor1305	HDAC7	AC004241.2	0.519493396	5.15E-09	postive
cor1306	IFI16	AC004241.2	0.401224367	1.28E-05	postive
cor1307	IK	AC004241.2	0.445029983	9.89E-07	postive
cor1308	IL16	AC004241.2	0.438019869	1.53E-06	postive
cor1309	MR1	AC004241.2	0.410376507	7.70E-06	postive
cor1310	NLRC3	AC004241.2	0.448752639	7.82E-07	postive
cor1311	SIRPG	AC004241.2	0.402123418	1.22E-05	postive
cor1312	SLA2	AC004241.2	0.403174126	1.15E-05	postive
cor1313	TNFRSF14	AC004241.2	0.401685964	1.24E-05	postive
cor1314	AIMP1	AC004241.3	0.460230875	3.73E-07	postive
cor1315	C1QBP	AC004241.3	0.408904962	8.36E-06	postive
cor1316	TARBP2	AC004241.3	0.486549961	6.15E-08	postive
cor1317	ACIN1	AC004253.1	0.522992416	3.90E-09	postive
cor1318	HELLS	AC004253.1	0.47646089	1.25E-07	postive
cor1319	INHA	AC004253.1	0.422211576	3.92E-06	postive
cor1320	KAT8	AC004253.1	0.480286904	9.58E-08	postive
cor1321	LAT	AC004253.1	0.655674853	5.75E-15	postive
cor1322	LDB1	AC004253.1	0.420333567	4.37E-06	postive
cor1323	LIG1	AC004253.1	0.421905756	3.99E-06	postive
cor1324	NCK1	AC004253.1	0.420576913	4.31E-06	postive
cor1325	PRKRA	AC004253.1	0.41017507	7.79E-06	postive
cor1326	TAZ	AC004253.1	0.437709749	1.56E-06	postive
cor1327	KAT8	AC004263.1	0.460266548	3.72E-07	postive
cor1328	LAT	AC004263.1	0.505032318	1.58E-08	postive
cor1329	ACVR1B	AC004264.1	0.423008333	3.74E-06	postive
cor1330	APOBEC3F	AC004264.1	0.456865259	4.65E-07	postive
cor1331	APOBEC3G	AC004264.1	0.428331144	2.74E-06	postive
cor1332	ATP6V0A2	AC004264.1	0.410357538	7.71E-06	postive
cor1333	C5AR1	AC004264.1	0.438301422	1.50E-06	postive
cor1334	CADM1	AC004264.1	0.412361379	6.89E-06	postive
cor1335	CCL2	AC004264.1	0.433469597	2.01E-06	postive
cor1336	CX3CL1	AC004264.1	0.46698121	2.38E-07	postive
cor1337	FYN	AC004264.1	0.439064078	1.43E-06	postive
cor1338	GEM	AC004264.1	0.509527203	1.12E-08	postive
cor1339	GTPBP1	AC004264.1	0.428730235	2.67E-06	postive
cor1340	KAT6A	AC004264.1	0.427587548	2.86E-06	postive
cor1341	NOTCH4	AC004264.1	0.513808418	8.05E-09	postive
cor1342	PTGER4	AC004264.1	0.488335753	5.42E-08	postive
cor1343	RFX1	AC004264.1	0.423174205	3.71E-06	postive
cor1344	RUNX1	AC004264.1	0.570037548	6.57E-11	postive
cor1345	SOCS5	AC004264.1	0.464017665	2.91E-07	postive
cor1346	TCF12	AC004264.1	0.437844441	1.54E-06	postive
cor1347	TCF7	AC004264.1	0.430415607	2.42E-06	postive
cor1348	TGFB2	AC004264.1	0.403952286	1.10E-05	postive
cor1349	TLR4	AC004264.1	0.404843933	1.05E-05	postive
cor1350	ZEB1	AC004264.1	0.465668309	2.60E-07	postive
cor1351	BCL2	AC004381.1	0.413890327	6.32E-06	postive
cor1352	CD7	AC004381.1	0.402350204	1.20E-05	postive
cor1353	CIITA	AC004381.1	0.446995562	8.74E-07	postive
cor1354	CNR2	AC004381.1	0.417266897	5.21E-06	postive
cor1355	ELP1	AC004381.1	0.429629634	2.53E-06	postive
cor1356	LCK	AC004381.1	0.421861176	4.00E-06	postive
cor1357	LTF	AC004381.1	0.4256097	3.21E-06	postive
cor1358	NCR1	AC004381.1	0.408329033	8.63E-06	postive
cor1359	NLRC3	AC004381.1	0.420119919	4.42E-06	postive
cor1360	ST6GAL1	AC004381.1	0.417110814	5.26E-06	postive
cor1361	TNFSF13	AC004381.1	0.422774124	3.79E-06	postive
cor1362	ACIN1	AC004466.1	0.466346126	2.49E-07	postive
cor1363	HDAC7	AC004466.1	0.420817703	4.25E-06	postive
cor1364	HELLS	AC004466.1	0.460353156	3.70E-07	postive
cor1365	KAT8	AC004466.1	0.41538987	5.80E-06	postive
cor1366	LAT	AC004466.1	0.477394473	1.17E-07	postive
cor1367	LIG1	AC004466.1	0.424087862	3.51E-06	postive
cor1368	HDAC7	AC004466.2	0.453390332	5.82E-07	postive
cor1369	LAT	AC004466.2	0.461364263	3.46E-07	postive
cor1370	LCK	AC004466.2	0.405359903	1.02E-05	postive
cor1371	TNFSF13	AC004466.2	0.407056324	9.27E-06	postive
cor1372	ACIN1	AC004466.3	0.428534672	2.70E-06	postive
cor1373	HDAC7	AC004466.3	0.429519359	2.55E-06	postive
cor1374	HELLS	AC004466.3	0.410990137	7.44E-06	postive
cor1375	LAT	AC004466.3	0.501826662	2.01E-08	postive
cor1376	CCL26	AC004471.1	0.423872851	3.56E-06	postive
cor1377	TAZ	AC004471.2	0.437442309	1.58E-06	postive
cor1378	ACVR2A	AC004477.1	0.538716531	1.07E-09	postive
cor1379	APOA1	AC004477.1	0.442552435	1.15E-06	postive
cor1380	ATP6V0A2	AC004477.1	0.454767344	5.33E-07	postive
cor1381	HELLS	AC004477.1	0.520629395	4.71E-09	postive
cor1382	IKBKG	AC004477.1	0.463122573	3.08E-07	postive
cor1383	KAT8	AC004477.1	0.494432667	3.48E-08	postive
cor1384	LDB1	AC004477.1	0.407530556	9.03E-06	postive
cor1385	NCK1	AC004477.1	0.40664883	9.48E-06	postive
cor1386	NCOA6	AC004477.1	0.436546889	1.67E-06	postive
cor1387	NLRC3	AC004477.1	0.411060171	7.41E-06	postive
cor1388	PRKRA	AC004477.1	0.46472723	2.77E-07	postive
cor1389	PTGDR2	AC004477.1	0.421923921	3.98E-06	postive
cor1390	RFX1	AC004477.1	0.440745625	1.29E-06	postive
cor1391	SP2	AC004477.1	0.463102913	3.09E-07	postive
cor1392	TAZ	AC004477.1	0.492853103	3.91E-08	postive
cor1393	TPD52	AC004477.1	0.420935716	4.22E-06	postive
cor1394	UBE2N	AC004477.1	0.476400415	1.26E-07	postive
cor1395	ACVR1B	AC004477.3	0.468577895	2.14E-07	postive
cor1396	AIMP1	AC004477.3	0.506606313	1.40E-08	postive
cor1397	ATP6V0A2	AC004477.3	0.415932766	5.63E-06	postive
cor1398	CD164	AC004477.3	0.412189035	6.96E-06	postive
cor1399	CHUK	AC004477.3	0.403668424	1.12E-05	postive
cor1400	CNIH1	AC004477.3	0.403874606	1.10E-05	postive
cor1401	DPP8	AC004477.3	0.403481668	1.13E-05	postive
cor1402	ELP1	AC004477.3	0.43458572	1.88E-06	postive
cor1403	GLMN	AC004477.3	0.436677426	1.66E-06	postive
cor1404	HELLS	AC004477.3	0.433384821	2.02E-06	postive
cor1405	IFITM2	AC004477.3	0.449466056	7.48E-07	postive
cor1406	LDB1	AC004477.3	0.469848296	1.97E-07	postive
cor1407	MIA3	AC004477.3	0.418853462	4.76E-06	postive
cor1408	NCOA6	AC004477.3	0.406082864	9.78E-06	postive
cor1409	SOCS5	AC004477.3	0.449126316	7.64E-07	postive
cor1410	SP2	AC004477.3	0.414712141	6.03E-06	postive
cor1411	UBE2N	AC004477.3	0.559722613	1.70E-10	postive
cor1412	YTHDF2	AC004477.3	0.411794794	7.11E-06	postive
cor1413	ACVR1B	AC004492.1	0.533149485	1.70E-09	postive
cor1414	ACVR2A	AC004492.1	0.473259436	1.56E-07	postive
cor1415	ATP6V0A2	AC004492.1	0.470444517	1.89E-07	postive
cor1416	BCL2	AC004492.1	0.467666482	2.28E-07	postive
cor1417	BST1	AC004492.1	0.407725858	8.93E-06	postive
cor1418	CCL2	AC004492.1	0.41014261	7.80E-06	postive
cor1419	CCR8	AC004492.1	0.412408694	6.87E-06	postive
cor1420	CD164	AC004492.1	0.467102684	2.37E-07	postive
cor1421	CEBPG	AC004492.1	0.405899481	9.88E-06	postive
cor1422	CHUK	AC004492.1	0.480224322	9.62E-08	postive
cor1423	CIITA	AC004492.1	0.402210726	1.21E-05	postive
cor1424	CX3CL1	AC004492.1	0.457367126	4.50E-07	postive
cor1425	CXCR4	AC004492.1	0.429294222	2.58E-06	postive
cor1426	DOCK2	AC004492.1	0.403808768	1.11E-05	postive
cor1427	DPP8	AC004492.1	0.514328785	7.73E-09	postive
cor1428	ELF4	AC004492.1	0.414391478	6.14E-06	postive
cor1429	FOXO3	AC004492.1	0.436206905	1.70E-06	postive
cor1430	GTPBP1	AC004492.1	0.477551796	1.16E-07	postive
cor1431	HDAC7	AC004492.1	0.519199774	5.27E-09	postive
cor1432	HELLS	AC004492.1	0.447218258	8.62E-07	postive
cor1433	IL6ST	AC004492.1	0.492329729	4.06E-08	postive
cor1434	KAT6A	AC004492.1	0.508853136	1.18E-08	postive
cor1435	KAT8	AC004492.1	0.465779706	2.58E-07	postive
cor1436	KMT2A	AC004492.1	0.488306173	5.43E-08	postive
cor1437	LAT	AC004492.1	0.413566747	6.44E-06	postive
cor1438	LDB1	AC004492.1	0.440331254	1.32E-06	postive
cor1439	LIG1	AC004492.1	0.515478625	7.07E-09	postive
cor1440	LIG3	AC004492.1	0.458955413	4.06E-07	postive
cor1441	LY75	AC004492.1	0.476894682	1.21E-07	postive
cor1442	LYN	AC004492.1	0.47148277	1.76E-07	postive
cor1443	MAP3K7	AC004492.1	0.51520971	7.22E-09	postive
cor1444	MBP	AC004492.1	0.437889694	1.54E-06	postive
cor1445	MIA3	AC004492.1	0.544693493	6.41E-10	postive
cor1446	NCK1	AC004492.1	0.60252494	2.63E-12	postive
cor1447	NCK2	AC004492.1	0.433707508	1.98E-06	postive
cor1448	NCOA6	AC004492.1	0.509971532	1.08E-08	postive
cor1449	NLRC3	AC004492.1	0.413308731	6.53E-06	postive
cor1450	NOTCH4	AC004492.1	0.423633605	3.61E-06	postive
cor1451	PREX1	AC004492.1	0.403131178	1.15E-05	postive
cor1452	PRKRA	AC004492.1	0.447388331	8.53E-07	postive
cor1453	PTGER4	AC004492.1	0.477173755	1.19E-07	postive
cor1454	PTPRC	AC004492.1	0.410388244	7.70E-06	postive
cor1455	RFX1	AC004492.1	0.480231346	9.62E-08	postive
cor1456	RUNX1	AC004492.1	0.48027387	9.59E-08	postive
cor1457	SOCS5	AC004492.1	0.579255128	2.73E-11	postive
cor1458	SP2	AC004492.1	0.445137905	9.82E-07	postive
cor1459	ST6GAL1	AC004492.1	0.464598483	2.80E-07	postive
cor1460	TCF12	AC004492.1	0.495707913	3.17E-08	postive
cor1461	TNFSF13	AC004492.1	0.538153173	1.12E-09	postive
cor1462	TPD52	AC004492.1	0.415337143	5.82E-06	postive
cor1463	YTHDF2	AC004492.1	0.431465409	2.27E-06	postive
cor1464	ZEB1	AC004492.1	0.440296314	1.33E-06	postive
cor1465	ACIN1	AC004494.1	0.507565766	1.30E-08	postive
cor1466	ACVR2A	AC004494.1	0.451006396	6.78E-07	postive
cor1467	ADGRE5	AC004494.1	0.428129909	2.77E-06	postive
cor1468	APOBEC3F	AC004494.1	0.406256841	9.69E-06	postive
cor1469	APOBEC3G	AC004494.1	0.463492886	3.01E-07	postive
cor1470	ATP6V0A2	AC004494.1	0.467417816	2.32E-07	postive
cor1471	BCL2	AC004494.1	0.593384885	6.74E-12	postive
cor1472	C2	AC004494.1	0.405480496	1.01E-05	postive
cor1473	CCL19	AC004494.1	0.569047645	7.21E-11	postive
cor1474	CCL2	AC004494.1	0.413524695	6.45E-06	postive
cor1475	CCR1	AC004494.1	0.463872116	2.94E-07	postive
cor1476	CCR2	AC004494.1	0.547003669	5.25E-10	postive
cor1477	CCR4	AC004494.1	0.574266134	4.41E-11	postive
cor1478	CCR5	AC004494.1	0.56445868	1.10E-10	postive
cor1479	CCR6	AC004494.1	0.503493718	1.78E-08	postive
cor1480	CCR8	AC004494.1	0.526184131	3.01E-09	postive
cor1481	CD1D	AC004494.1	0.543390186	7.17E-10	postive
cor1482	CD2	AC004494.1	0.558711086	1.86E-10	postive
cor1483	CD22	AC004494.1	0.548190718	4.73E-10	postive
cor1484	CD28	AC004494.1	0.532455737	1.80E-09	postive
cor1485	CD3D	AC004494.1	0.4953024	3.27E-08	postive
cor1486	CD3E	AC004494.1	0.587179908	1.26E-11	postive
cor1487	CD4	AC004494.1	0.477897213	1.13E-07	postive
cor1488	CD40LG	AC004494.1	0.630288555	1.24E-13	postive
cor1489	CD7	AC004494.1	0.526575199	2.92E-09	postive
cor1490	CD74	AC004494.1	0.51606935	6.75E-09	postive
cor1491	CD79A	AC004494.1	0.523767929	3.66E-09	postive
cor1492	CD79B	AC004494.1	0.546615373	5.43E-10	postive
cor1493	CD83	AC004494.1	0.416149664	5.56E-06	postive
cor1494	CD96	AC004494.1	0.597391068	4.48E-12	postive
cor1495	CHST4	AC004494.1	0.40057319	1.32E-05	postive
cor1496	CIITA	AC004494.1	0.623502182	2.69E-13	postive
cor1497	CMKLR1	AC004494.1	0.403740583	1.11E-05	postive
cor1498	CNR2	AC004494.1	0.569099371	7.17E-11	postive
cor1499	CRTAM	AC004494.1	0.521366474	4.44E-09	postive
cor1500	CST7	AC004494.1	0.437450407	1.58E-06	postive
cor1501	CTLA4	AC004494.1	0.419296881	4.64E-06	postive
cor1502	CTSS	AC004494.1	0.528888552	2.42E-09	postive
cor1503	CTSW	AC004494.1	0.401975181	1.23E-05	postive
cor1504	CXCL12	AC004494.1	0.447651317	8.39E-07	postive
cor1505	CXCL13	AC004494.1	0.534641112	1.50E-09	postive
cor1506	CXCR4	AC004494.1	0.527527559	2.70E-09	postive
cor1507	DOCK2	AC004494.1	0.604650076	2.10E-12	postive
cor1508	DPP8	AC004494.1	0.421415067	4.10E-06	postive
cor1509	EBI3	AC004494.1	0.460438495	3.68E-07	postive
cor1510	FCGR2B	AC004494.1	0.441676725	1.22E-06	postive
cor1511	FCGRT	AC004494.1	0.445427851	9.65E-07	postive
cor1512	FOXP3	AC004494.1	0.520223886	4.86E-09	postive
cor1513	FYN	AC004494.1	0.468637461	2.13E-07	postive
cor1514	GPR183	AC004494.1	0.439820554	1.37E-06	postive
cor1515	GPR65	AC004494.1	0.534212071	1.56E-09	postive
cor1516	GZMA	AC004494.1	0.42419417	3.49E-06	postive
cor1517	HCLS1	AC004494.1	0.48849445	5.35E-08	postive
cor1518	HDAC4	AC004494.1	0.421311867	4.13E-06	postive
cor1519	HDAC7	AC004494.1	0.517746799	5.91E-09	postive
cor1520	HELLS	AC004494.1	0.468487604	2.16E-07	postive
cor1521	IGSF6	AC004494.1	0.431270289	2.30E-06	postive
cor1522	IL12A	AC004494.1	0.45397999	5.60E-07	postive
cor1523	IL12B	AC004494.1	0.441810541	1.21E-06	postive
cor1524	IL16	AC004494.1	0.636137144	6.27E-14	postive
cor1525	IL18BP	AC004494.1	0.597233693	4.55E-12	postive
cor1526	IL21	AC004494.1	0.505621422	1.51E-08	postive
cor1527	IL2RA	AC004494.1	0.481685355	8.69E-08	postive
cor1528	IL2RG	AC004494.1	0.527201388	2.77E-09	postive
cor1529	IL6ST	AC004494.1	0.408212856	8.69E-06	postive
cor1530	IRF8	AC004494.1	0.574588803	4.28E-11	postive
cor1531	ITGB2	AC004494.1	0.452201649	6.28E-07	postive
cor1532	KAT6A	AC004494.1	0.461755163	3.38E-07	postive
cor1533	KAT8	AC004494.1	0.439886571	1.36E-06	postive
cor1534	KIRREL3	AC004494.1	0.460095753	3.77E-07	postive
cor1535	KMT2A	AC004494.1	0.484840933	6.95E-08	postive
cor1536	LAT	AC004494.1	0.717018111	8.69E-19	postive
cor1537	LAT2	AC004494.1	0.460898006	3.57E-07	postive
cor1538	LAX1	AC004494.1	0.639262964	4.33E-14	postive
cor1539	LCK	AC004494.1	0.527482892	2.71E-09	postive
cor1540	LCP2	AC004494.1	0.509804673	1.10E-08	postive
cor1541	LDB1	AC004494.1	0.452085196	6.33E-07	postive
cor1542	LIG1	AC004494.1	0.534139813	1.57E-09	postive
cor1543	LIG3	AC004494.1	0.450738468	6.90E-07	postive
cor1544	LRMP	AC004494.1	0.552258884	3.31E-10	postive
cor1545	LYN	AC004494.1	0.500348822	2.25E-08	postive
cor1546	MADCAM1	AC004494.1	0.440056502	1.35E-06	postive
cor1547	MAP4K1	AC004494.1	0.676864266	3.50E-16	postive
cor1548	MBP	AC004494.1	0.401636137	1.25E-05	postive
cor1549	MIA3	AC004494.1	0.498285697	2.62E-08	postive
cor1550	MS4A1	AC004494.1	0.580594132	2.40E-11	postive
cor1551	MS4A2	AC004494.1	0.434682235	1.87E-06	postive
cor1552	NCF4	AC004494.1	0.516397014	6.58E-09	postive
cor1553	NCK1	AC004494.1	0.433340707	2.03E-06	postive
cor1554	NCOA6	AC004494.1	0.417416225	5.17E-06	postive
cor1555	NCR1	AC004494.1	0.537362903	1.20E-09	postive
cor1556	NFAM1	AC004494.1	0.491281887	4.38E-08	postive
cor1557	NLRC3	AC004494.1	0.732204824	6.81E-20	postive
cor1558	NOTCH4	AC004494.1	0.441461738	1.23E-06	postive
cor1559	PDCD1	AC004494.1	0.56620509	9.39E-11	postive
cor1560	POU2AF1	AC004494.1	0.56054887	1.58E-10	postive
cor1561	POU2F2	AC004494.1	0.495373947	3.25E-08	postive
cor1562	PREX1	AC004494.1	0.552966026	3.11E-10	postive
cor1563	PTPRC	AC004494.1	0.611108352	1.06E-12	postive
cor1564	RASGRP4	AC004494.1	0.465378159	2.65E-07	postive
cor1565	RFX1	AC004494.1	0.514100905	7.87E-09	postive
cor1566	RGS1	AC004494.1	0.449549211	7.44E-07	postive
cor1567	SEMA4D	AC004494.1	0.546842933	5.32E-10	postive
cor1568	SIRPG	AC004494.1	0.592672075	7.25E-12	postive
cor1569	SIT1	AC004494.1	0.553923992	2.86E-10	postive
cor1570	SKAP1	AC004494.1	0.503571574	1.77E-08	postive
cor1571	SLA2	AC004494.1	0.588351861	1.12E-11	postive
cor1572	SOCS5	AC004494.1	0.416804678	5.35E-06	postive
cor1573	SP2	AC004494.1	0.468556327	2.15E-07	postive
cor1574	SPI1	AC004494.1	0.425877188	3.16E-06	postive
cor1575	ST6GAL1	AC004494.1	0.540443527	9.22E-10	postive
cor1576	TAZ	AC004494.1	0.435751702	1.75E-06	postive
cor1577	TCF12	AC004494.1	0.421312625	4.13E-06	postive
cor1578	TCF7	AC004494.1	0.407718369	8.93E-06	postive
cor1579	TLR4	AC004494.1	0.427301997	2.91E-06	postive
cor1580	TLR7	AC004494.1	0.525607915	3.15E-09	postive
cor1581	TLR8	AC004494.1	0.417957338	5.01E-06	postive
cor1582	TNFRSF14	AC004494.1	0.558576937	1.88E-10	postive
cor1583	TNFSF13	AC004494.1	0.550514837	3.86E-10	postive
cor1584	TRAT1	AC004494.1	0.627066776	1.80E-13	postive
cor1585	TRIM22	AC004494.1	0.438369866	1.49E-06	postive
cor1586	WAS	AC004494.1	0.555653078	2.45E-10	postive
cor1587	ZAP70	AC004494.1	0.581788645	2.14E-11	postive
cor1588	ZEB1	AC004494.1	0.425540196	3.23E-06	postive
cor1589	APOBEC3F	AC004540.1	0.448920161	7.74E-07	postive
cor1590	APOBEC3G	AC004540.1	0.424855793	3.36E-06	postive
cor1591	ARHGDIB	AC004540.1	0.476476746	1.25E-07	postive
cor1592	BST1	AC004540.1	0.499777813	2.35E-08	postive
cor1593	C2	AC004540.1	0.447158	8.65E-07	postive
cor1594	C5AR1	AC004540.1	0.456043851	4.91E-07	postive
cor1595	CADM1	AC004540.1	0.525488763	3.19E-09	postive
cor1596	CCL2	AC004540.1	0.505028699	1.58E-08	postive
cor1597	CCR1	AC004540.1	0.50383105	1.73E-08	postive
cor1598	CCR2	AC004540.1	0.503171179	1.82E-08	postive
cor1599	CCR4	AC004540.1	0.441427157	1.24E-06	postive
cor1600	CCR5	AC004540.1	0.4831086	7.86E-08	postive
cor1601	CCR6	AC004540.1	0.415431146	5.79E-06	postive
cor1602	CCR8	AC004540.1	0.426117428	3.12E-06	postive
cor1603	CD1D	AC004540.1	0.523055301	3.88E-09	postive
cor1604	CD276	AC004540.1	0.401124334	1.28E-05	postive
cor1605	CD28	AC004540.1	0.491706794	4.25E-08	postive
cor1606	CD34	AC004540.1	0.550021677	4.03E-10	postive
cor1607	CD4	AC004540.1	0.592516122	7.36E-12	postive
cor1608	CD86	AC004540.1	0.482086134	8.45E-08	postive
cor1609	CD96	AC004540.1	0.418858739	4.76E-06	postive
cor1610	CMKLR1	AC004540.1	0.569648519	6.81E-11	postive
cor1611	COLEC12	AC004540.1	0.596363441	4.98E-12	postive
cor1612	CSF1	AC004540.1	0.564745477	1.07E-10	postive
cor1613	CTLA4	AC004540.1	0.49552129	3.21E-08	postive
cor1614	CTSS	AC004540.1	0.43504498	1.83E-06	postive
cor1615	CXCL12	AC004540.1	0.522773366	3.96E-09	postive
cor1616	CXCR4	AC004540.1	0.585248231	1.52E-11	postive
cor1617	DOCK2	AC004540.1	0.53494894	1.46E-09	postive
cor1618	FCGR1A	AC004540.1	0.541092712	8.72E-10	postive
cor1619	FCGR2B	AC004540.1	0.510368357	1.05E-08	postive
cor1620	FCGR3A	AC004540.1	0.520364365	4.81E-09	postive
cor1621	FCGRT	AC004540.1	0.48232802	8.30E-08	postive
cor1622	FOXP3	AC004540.1	0.502096825	1.97E-08	postive
cor1623	FYN	AC004540.1	0.569565608	6.87E-11	postive
cor1624	GPR183	AC004540.1	0.477216298	1.19E-07	postive
cor1625	GPR65	AC004540.1	0.484511553	7.12E-08	postive
cor1626	HRH2	AC004540.1	0.447253997	8.60E-07	postive
cor1627	IGSF6	AC004540.1	0.516691612	6.43E-09	postive
cor1628	IL16	AC004540.1	0.54598485	5.73E-10	postive
cor1629	IL18BP	AC004540.1	0.487336849	5.82E-08	postive
cor1630	IL2RA	AC004540.1	0.492306332	4.07E-08	postive
cor1631	IRF8	AC004540.1	0.516217324	6.67E-09	postive
cor1632	ITGB2	AC004540.1	0.523304297	3.80E-09	postive
cor1633	LCP2	AC004540.1	0.494025855	3.59E-08	postive
cor1634	LILRB2	AC004540.1	0.48496298	6.89E-08	postive
cor1635	LST1	AC004540.1	0.523303003	3.80E-09	postive
cor1636	LY86	AC004540.1	0.538185393	1.12E-09	postive
cor1637	MALT1	AC004540.1	0.441761266	1.21E-06	postive
cor1638	NCF4	AC004540.1	0.433548047	2.00E-06	postive
cor1639	NFAM1	AC004540.1	0.499038471	2.48E-08	postive
cor1640	NOTCH4	AC004540.1	0.481363452	8.89E-08	postive
cor1641	OPRD1	AC004540.1	0.461882747	3.35E-07	postive
cor1642	PREX1	AC004540.1	0.508413782	1.22E-08	postive
cor1643	PTGDR2	AC004540.1	0.421633522	4.05E-06	postive
cor1644	PTPRC	AC004540.1	0.465997287	2.55E-07	postive
cor1645	RASGRP4	AC004540.1	0.486909816	6.00E-08	postive
cor1646	RGS1	AC004540.1	0.414573216	6.08E-06	postive
cor1647	RUNX1	AC004540.1	0.506219667	1.44E-08	postive
cor1648	SIT1	AC004540.1	0.423205828	3.70E-06	postive
cor1649	SKAP1	AC004540.1	0.626218756	1.98E-13	postive
cor1650	SOCS5	AC004540.1	0.455343582	5.13E-07	postive
cor1651	SPI1	AC004540.1	0.559121688	1.79E-10	postive
cor1652	TCF12	AC004540.1	0.473937233	1.49E-07	postive
cor1653	TCF7	AC004540.1	0.549671253	4.16E-10	postive
cor1654	TGFB2	AC004540.1	0.416846561	5.34E-06	postive
cor1655	THY1	AC004540.1	0.592994464	7.02E-12	postive
cor1656	TLR4	AC004540.1	0.654384902	6.77E-15	postive
cor1657	TLR7	AC004540.1	0.554567473	2.70E-10	postive
cor1658	TLR8	AC004540.1	0.48342447	7.69E-08	postive
cor1659	TNFRSF14	AC004540.1	0.404271759	1.08E-05	postive
cor1660	TRAT1	AC004540.1	0.406198643	9.72E-06	postive
cor1661	WAS	AC004540.1	0.46446057	2.82E-07	postive
cor1662	ZEB1	AC004540.1	0.581878723	2.12E-11	postive
cor1663	CARTPT	AC004540.2	0.406381017	9.62E-06	postive
cor1664	HDAC4	AC004540.2	0.452984859	5.97E-07	postive
cor1665	MS4A2	AC004540.2	0.400842052	1.30E-05	postive
cor1666	PTGDR2	AC004540.2	0.564295606	1.12E-10	postive
cor1667	SEMA4D	AC004540.2	0.410061729	7.84E-06	postive
cor1668	LAT	AC004584.1	0.450166681	7.15E-07	postive
cor1669	ACVR1B	AC004584.3	0.403012964	1.16E-05	postive
cor1670	ACVR2A	AC004584.3	0.418698975	4.80E-06	postive
cor1671	ATP6V0A2	AC004584.3	0.435899716	1.74E-06	postive
cor1672	BCL2	AC004584.3	0.434959632	1.84E-06	postive
cor1673	HDAC4	AC004584.3	0.405954652	9.85E-06	postive
cor1674	LAT	AC004584.3	0.405710251	9.98E-06	postive
cor1675	LIG3	AC004584.3	0.43072463	2.37E-06	postive
cor1676	NCK1	AC004584.3	0.43596466	1.73E-06	postive
cor1677	PRKRA	AC004584.3	0.419739187	4.52E-06	postive
cor1678	SEMA4D	AC004584.3	0.417574357	5.12E-06	postive
cor1679	SOCS5	AC004584.3	0.4357862	1.75E-06	postive
cor1680	TPD52	AC004584.3	0.421272868	4.14E-06	postive
cor1681	ADGRE5	AC004585.1	0.443602799	1.08E-06	postive
cor1682	AIM2	AC004585.1	0.404855018	1.05E-05	postive
cor1683	CCL21	AC004585.1	0.512306135	9.05E-09	postive
cor1684	CD3D	AC004585.1	0.430838124	2.36E-06	postive
cor1685	CD47	AC004585.1	0.490729727	4.56E-08	postive
cor1686	GBP2	AC004585.1	0.407431095	9.08E-06	postive
cor1687	HDAC7	AC004585.1	0.433547998	2.00E-06	postive
cor1688	IFI6	AC004585.1	0.406855593	9.37E-06	postive
cor1689	IFITM3	AC004585.1	0.445254186	9.75E-07	postive
cor1690	IK	AC004585.1	0.452296474	6.24E-07	postive
cor1691	IL32	AC004585.1	0.426998764	2.96E-06	postive
cor1692	IL4R	AC004585.1	0.432524865	2.13E-06	postive
cor1693	INHBA	AC004585.1	0.411190576	7.36E-06	postive
cor1694	SEMA7A	AC004585.1	0.428909613	2.64E-06	postive
cor1695	TNFRSF14	AC004585.1	0.447114593	8.68E-07	postive
cor1696	TRIM22	AC004585.1	0.413319804	6.53E-06	postive
cor1697	ACVR2A	AC004594.1	0.45744701	4.48E-07	postive
cor1698	APOA1	AC004594.1	0.457052216	4.59E-07	postive
cor1699	CADM1	AC004594.1	0.444012468	1.05E-06	postive
cor1700	HELLS	AC004594.1	0.407340208	9.12E-06	postive
cor1701	RFX1	AC004594.1	0.436627279	1.66E-06	postive
cor1702	TARBP2	AC004594.1	0.418032999	4.99E-06	postive
cor1703	ACIN1	AC004596.1	0.54793628	4.84E-10	postive
cor1704	ACKR2	AC004596.1	0.439953192	1.36E-06	postive
cor1705	ACVR1B	AC004596.1	0.542953103	7.44E-10	postive
cor1706	ACVR2A	AC004596.1	0.512214414	9.12E-09	postive
cor1707	AIMP1	AC004596.1	0.470491982	1.88E-07	postive
cor1708	AKT1	AC004596.1	0.549464316	4.23E-10	postive
cor1709	ANXA11	AC004596.1	0.528849005	2.42E-09	postive
cor1710	ATP6V0A2	AC004596.1	0.523850504	3.64E-09	postive
cor1711	BCAR1	AC004596.1	0.413103845	6.61E-06	postive
cor1712	CD164	AC004596.1	0.526472823	2.94E-09	postive
cor1713	CDC42	AC004596.1	0.406270979	9.68E-06	postive
cor1714	CHST4	AC004596.1	0.551181053	3.64E-10	postive
cor1715	CHUK	AC004596.1	0.633072422	8.99E-14	postive
cor1716	CNIH1	AC004596.1	0.460739008	3.61E-07	postive
cor1717	CXCR2	AC004596.1	0.406842854	9.38E-06	postive
cor1718	DPP8	AC004596.1	0.636889308	5.74E-14	postive
cor1719	ELF4	AC004596.1	0.586013086	1.41E-11	postive
cor1720	ELP1	AC004596.1	0.446745434	8.88E-07	postive
cor1721	FOXO3	AC004596.1	0.464403363	2.83E-07	postive
cor1722	GTPBP1	AC004596.1	0.424750192	3.38E-06	postive
cor1723	HDAC4	AC004596.1	0.401068824	1.29E-05	postive
cor1724	HDAC7	AC004596.1	0.449805794	7.32E-07	postive
cor1725	HELLS	AC004596.1	0.515379866	7.12E-09	postive
cor1726	IFI16	AC004596.1	0.425353249	3.26E-06	postive
cor1727	IFITM2	AC004596.1	0.412294775	6.91E-06	postive
cor1728	IKBKG	AC004596.1	0.538359587	1.10E-09	postive
cor1729	IL6R	AC004596.1	0.457656228	4.42E-07	postive
cor1730	IL6ST	AC004596.1	0.545342003	6.06E-10	postive
cor1731	KAT6A	AC004596.1	0.55584045	2.41E-10	postive
cor1732	KMT2A	AC004596.1	0.591585273	8.09E-12	postive
cor1733	LDB1	AC004596.1	0.52940226	2.32E-09	postive
cor1734	LIG3	AC004596.1	0.509351268	1.14E-08	postive
cor1735	LRMP	AC004596.1	0.471359692	1.77E-07	postive
cor1736	LYN	AC004596.1	0.418950543	4.73E-06	postive
cor1737	MAP3K7	AC004596.1	0.528360781	2.52E-09	postive
cor1738	MBP	AC004596.1	0.406756497	9.42E-06	postive
cor1739	MIA3	AC004596.1	0.577480944	3.24E-11	postive
cor1740	MR1	AC004596.1	0.408745721	8.44E-06	postive
cor1741	MYH9	AC004596.1	0.450857598	6.85E-07	postive
cor1742	NCK1	AC004596.1	0.552665062	3.20E-10	postive
cor1743	NCK2	AC004596.1	0.486002202	6.40E-08	postive
cor1744	NCOA6	AC004596.1	0.624486645	2.41E-13	postive
cor1745	NHEJ1	AC004596.1	0.611104509	1.06E-12	postive
cor1746	NOTCH2	AC004596.1	0.510039967	1.08E-08	postive
cor1747	RAB3D	AC004596.1	0.483216647	7.80E-08	postive
cor1748	RAG1	AC004596.1	0.413603425	6.42E-06	postive
cor1749	RFX1	AC004596.1	0.513095883	8.51E-09	postive
cor1750	SNRK	AC004596.1	0.543076889	7.36E-10	postive
cor1751	SOCS5	AC004596.1	0.493244599	3.80E-08	postive
cor1752	SP2	AC004596.1	0.67543811	4.25E-16	postive
cor1753	TCF12	AC004596.1	0.492278154	4.07E-08	postive
cor1754	TNFAIP1	AC004596.1	0.422525709	3.85E-06	postive
cor1755	TNFSF13	AC004596.1	0.479745158	9.95E-08	postive
cor1756	TRAF6	AC004596.1	0.569351224	7.01E-11	postive
cor1757	UBE2N	AC004596.1	0.580940932	2.32E-11	postive
cor1758	YTHDF2	AC004596.1	0.509453188	1.13E-08	postive
cor1759	AZU1	AC004687.1	0.407338066	9.12E-06	postive
cor1760	CCL19	AC004687.1	0.438934015	1.44E-06	postive
cor1761	CCL25	AC004687.1	0.416462863	5.46E-06	postive
cor1762	CD2	AC004687.1	0.488220876	5.46E-08	postive
cor1763	CD22	AC004687.1	0.432309494	2.16E-06	postive
cor1764	CD3D	AC004687.1	0.627042985	1.80E-13	postive
cor1765	CD3E	AC004687.1	0.457616027	4.43E-07	postive
cor1766	CD7	AC004687.1	0.509784464	1.10E-08	postive
cor1767	CD79A	AC004687.1	0.491710534	4.24E-08	postive
cor1768	CD79B	AC004687.1	0.549173499	4.34E-10	postive
cor1769	CNR2	AC004687.1	0.555342922	2.52E-10	postive
cor1770	CST7	AC004687.1	0.443659744	1.08E-06	postive
cor1771	CTLA4	AC004687.1	0.490487885	4.64E-08	postive
cor1772	FCGR2B	AC004687.1	0.431821146	2.22E-06	postive
cor1773	GPR65	AC004687.1	0.400468719	1.33E-05	postive
cor1774	IL2RG	AC004687.1	0.433153105	2.05E-06	postive
cor1775	LAT	AC004687.1	0.615801596	6.34E-13	postive
cor1776	LAT2	AC004687.1	0.468513582	2.15E-07	postive
cor1777	LCK	AC004687.1	0.486323419	6.26E-08	postive
cor1778	MAP4K1	AC004687.1	0.535591049	1.39E-09	postive
cor1779	MS4A1	AC004687.1	0.5962292	5.05E-12	postive
cor1780	NCF4	AC004687.1	0.475203885	1.36E-07	postive
cor1781	PDCD1	AC004687.1	0.443538875	1.09E-06	postive
cor1782	S1PR4	AC004687.1	0.525670833	3.14E-09	postive
cor1783	SIRPG	AC004687.1	0.433564012	2.00E-06	postive
cor1784	SIT1	AC004687.1	0.551351468	3.59E-10	postive
cor1785	TNFRSF14	AC004687.1	0.520737273	4.67E-09	postive
cor1786	TNFRSF4	AC004687.1	0.498213937	2.63E-08	postive
cor1787	TRAT1	AC004687.1	0.41487006	5.98E-06	postive
cor1788	WAS	AC004687.1	0.468497049	2.15E-07	postive
cor1789	ZAP70	AC004687.1	0.705890771	5.07E-18	postive
cor1790	LIG1	AC004691.1	0.42131869	4.13E-06	postive
cor1791	ACIN1	AC004706.1	0.430314424	2.43E-06	postive
cor1792	KAT8	AC004706.1	0.422693309	3.81E-06	postive
cor1793	HDAC7	AC004771.1	0.420656855	4.29E-06	postive
cor1794	LAT	AC004771.1	0.526029098	3.05E-09	postive
cor1795	ACIN1	AC004771.2	0.600792059	3.15E-12	postive
cor1796	ACVR1B	AC004771.2	0.614558912	7.26E-13	postive
cor1797	ACVR2A	AC004771.2	0.559057857	1.80E-10	postive
cor1798	AKT1	AC004771.2	0.52508584	3.29E-09	postive
cor1799	ATP6V0A2	AC004771.2	0.649244933	1.29E-14	postive
cor1800	BCL2	AC004771.2	0.511031373	9.99E-09	postive
cor1801	CCR2	AC004771.2	0.406270534	9.68E-06	postive
cor1802	CCR4	AC004771.2	0.401683445	1.24E-05	postive
cor1803	CCR8	AC004771.2	0.506510491	1.41E-08	postive
cor1804	CD164	AC004771.2	0.555538014	2.48E-10	postive
cor1805	CHUK	AC004771.2	0.542013746	8.06E-10	postive
cor1806	CNIH1	AC004771.2	0.465151203	2.70E-07	postive
cor1807	CTSS	AC004771.2	0.410683325	7.57E-06	postive
cor1808	DOCK2	AC004771.2	0.426686059	3.02E-06	postive
cor1809	DPP8	AC004771.2	0.641058941	3.49E-14	postive
cor1810	ELF4	AC004771.2	0.548643401	4.55E-10	postive
cor1811	ELP1	AC004771.2	0.444451029	1.03E-06	postive
cor1812	FCAR	AC004771.2	0.418493862	4.86E-06	postive
cor1813	FOXO3	AC004771.2	0.46803807	2.22E-07	postive
cor1814	FYN	AC004771.2	0.418815757	4.77E-06	postive
cor1815	GTPBP1	AC004771.2	0.447900636	8.26E-07	postive
cor1816	HDAC4	AC004771.2	0.513441406	8.29E-09	postive
cor1817	HDAC5	AC004771.2	0.467170578	2.35E-07	postive
cor1818	HDAC7	AC004771.2	0.438681219	1.47E-06	postive
cor1819	HELLS	AC004771.2	0.475660965	1.32E-07	postive
cor1820	IFI16	AC004771.2	0.428887778	2.65E-06	postive
cor1821	IKBKG	AC004771.2	0.565375941	1.01E-10	postive
cor1822	IL6ST	AC004771.2	0.512739689	8.75E-09	postive
cor1823	KAT6A	AC004771.2	0.594057172	6.30E-12	postive
cor1824	KAT8	AC004771.2	0.506455904	1.42E-08	postive
cor1825	KMT2A	AC004771.2	0.646388418	1.83E-14	postive
cor1826	LAX1	AC004771.2	0.417104874	5.26E-06	postive
cor1827	LCP2	AC004771.2	0.412745106	6.74E-06	postive
cor1828	LDB1	AC004771.2	0.50302352	1.84E-08	postive
cor1829	LIG3	AC004771.2	0.640043966	3.94E-14	postive
cor1830	LRMP	AC004771.2	0.432639439	2.11E-06	postive
cor1831	LYN	AC004771.2	0.456079311	4.89E-07	postive
cor1832	MAP3K7	AC004771.2	0.617818685	5.08E-13	postive
cor1833	MAP4K2	AC004771.2	0.413203212	6.57E-06	postive
cor1834	MBP	AC004771.2	0.499502506	2.39E-08	postive
cor1835	MIA3	AC004771.2	0.649417661	1.26E-14	postive
cor1836	MR1	AC004771.2	0.441705742	1.22E-06	postive
cor1837	MS4A2	AC004771.2	0.48317627	7.82E-08	postive
cor1838	MYH9	AC004771.2	0.421044616	4.19E-06	postive
cor1839	NCK1	AC004771.2	0.498044136	2.67E-08	postive
cor1840	NCK2	AC004771.2	0.56711641	8.63E-11	postive
cor1841	NCOA6	AC004771.2	0.65590285	5.58E-15	postive
cor1842	NHEJ1	AC004771.2	0.552818793	3.15E-10	postive
cor1843	NLRC3	AC004771.2	0.473336694	1.55E-07	postive
cor1844	NOTCH2	AC004771.2	0.549228655	4.32E-10	postive
cor1845	NOTCH4	AC004771.2	0.484953948	6.90E-08	postive
cor1846	PREX1	AC004771.2	0.509179319	1.15E-08	postive
cor1847	PRKRA	AC004771.2	0.439253101	1.41E-06	postive
cor1848	PTPRC	AC004771.2	0.44262237	1.15E-06	postive
cor1849	RASGRP4	AC004771.2	0.421450041	4.10E-06	postive
cor1850	RFX1	AC004771.2	0.5835161	1.80E-11	postive
cor1851	RUNX1	AC004771.2	0.5697265	6.76E-11	postive
cor1852	SCIN	AC004771.2	0.41155203	7.21E-06	postive
cor1853	SEMA4D	AC004771.2	0.474393111	1.44E-07	postive
cor1854	SNRK	AC004771.2	0.528920393	2.41E-09	postive
cor1855	SOCS5	AC004771.2	0.603256538	2.44E-12	postive
cor1856	SP2	AC004771.2	0.661583671	2.69E-15	postive
cor1857	ST6GAL1	AC004771.2	0.460408451	3.69E-07	postive
cor1858	TAZ	AC004771.2	0.404463685	1.07E-05	postive
cor1859	TCF12	AC004771.2	0.619826305	4.06E-13	postive
cor1860	TLR4	AC004771.2	0.445320463	9.71E-07	postive
cor1861	TNFSF13	AC004771.2	0.637271147	5.48E-14	postive
cor1862	TPD52	AC004771.2	0.423695459	3.59E-06	postive
cor1863	TRAF6	AC004771.2	0.514223203	7.80E-09	postive
cor1864	UBE2N	AC004771.2	0.458608558	4.15E-07	postive
cor1865	YTHDF2	AC004771.2	0.5027758	1.87E-08	postive
cor1866	ZEB1	AC004771.2	0.485992888	6.40E-08	postive
cor1867	ACIN1	AC004771.4	0.429278175	2.59E-06	postive
cor1868	ACVR1B	AC004771.4	0.493256828	3.79E-08	postive
cor1869	DPP8	AC004771.4	0.497187518	2.84E-08	postive
cor1870	ETS1	AC004771.4	0.425480801	3.24E-06	postive
cor1871	FCAR	AC004771.4	0.430930774	2.34E-06	postive
cor1872	FOXO3	AC004771.4	0.427952185	2.80E-06	postive
cor1873	HDAC4	AC004771.4	0.42198896	3.97E-06	postive
cor1874	HDAC7	AC004771.4	0.461040806	3.54E-07	postive
cor1875	HELLS	AC004771.4	0.441574586	1.23E-06	postive
cor1876	IL6ST	AC004771.4	0.404095409	1.09E-05	postive
cor1877	KAT6A	AC004771.4	0.445575291	9.56E-07	postive
cor1878	KMT2A	AC004771.4	0.523988167	3.60E-09	postive
cor1879	LAT	AC004771.4	0.507999976	1.26E-08	postive
cor1880	LDB1	AC004771.4	0.432544152	2.13E-06	postive
cor1881	MAP3K7	AC004771.4	0.470569902	1.87E-07	postive
cor1882	MIA3	AC004771.4	0.409265661	8.19E-06	postive
cor1883	NLRC3	AC004771.4	0.422189863	3.92E-06	postive
cor1884	NOTCH2	AC004771.4	0.433112132	2.06E-06	postive
cor1885	PREX1	AC004771.4	0.437480052	1.58E-06	postive
cor1886	RUNX1	AC004771.4	0.4094727	8.10E-06	postive
cor1887	SOCS5	AC004771.4	0.473042511	1.58E-07	postive
cor1888	SP2	AC004771.4	0.402569699	1.19E-05	postive
cor1889	TCF12	AC004771.4	0.452217439	6.28E-07	postive
cor1890	TRAF6	AC004771.4	0.411259157	7.33E-06	postive
cor1891	ZBTB16	AC004771.4	0.401816328	1.24E-05	postive
cor1892	ADGRE5	AC004801.6	0.40472814	1.05E-05	postive
cor1893	ARHGDIB	AC004801.6	0.448219569	8.09E-07	postive
cor1894	ATP6V0A2	AC004801.6	0.463695245	2.97E-07	postive
cor1895	BCL2	AC004801.6	0.41126939	7.33E-06	postive
cor1896	CD164	AC004801.6	0.400879977	1.30E-05	postive
cor1897	CD86	AC004801.6	0.415686575	5.71E-06	postive
cor1898	CEBPG	AC004801.6	0.402459348	1.19E-05	postive
cor1899	CHUK	AC004801.6	0.438114251	1.52E-06	postive
cor1900	CXCR4	AC004801.6	0.436621248	1.66E-06	postive
cor1901	DPP8	AC004801.6	0.445585817	9.55E-07	postive
cor1902	FYN	AC004801.6	0.409233234	8.21E-06	postive
cor1903	GTPBP1	AC004801.6	0.424815404	3.37E-06	postive
cor1904	HCLS1	AC004801.6	0.41859352	4.83E-06	postive
cor1905	HDAC7	AC004801.6	0.528933061	2.41E-09	postive
cor1906	HELLS	AC004801.6	0.402940178	1.16E-05	postive
cor1907	IK	AC004801.6	0.480027034	9.76E-08	postive
cor1908	IL10RB	AC004801.6	0.462800843	3.15E-07	postive
cor1909	IL18BP	AC004801.6	0.409168926	8.24E-06	postive
cor1910	LIG1	AC004801.6	0.479598244	1.01E-07	postive
cor1911	MAP3K7	AC004801.6	0.403010658	1.16E-05	postive
cor1912	MIA3	AC004801.6	0.426429718	3.06E-06	postive
cor1913	MR1	AC004801.6	0.427804227	2.82E-06	postive
cor1914	NLRC3	AC004801.6	0.404554289	1.06E-05	postive
cor1915	RFX1	AC004801.6	0.481162675	9.01E-08	postive
cor1916	SEMA4D	AC004801.6	0.4045877	1.06E-05	postive
cor1917	SOCS5	AC004801.6	0.446372582	9.09E-07	postive
cor1918	TARBP2	AC004801.6	0.465291115	2.67E-07	postive
cor1919	TRAF2	AC004801.6	0.454391739	5.46E-07	postive
cor1920	UBE2N	AC004801.6	0.402774458	1.17E-05	postive
cor1921	WAS	AC004801.6	0.442019535	1.19E-06	postive
cor1922	ACIN1	AC004803.1	0.402447686	1.19E-05	postive
cor1923	ACVR1B	AC004803.1	0.44588727	9.37E-07	postive
cor1924	ACVR2A	AC004803.1	0.55332734	3.01E-10	postive
cor1925	ATP6V0A2	AC004803.1	0.524103354	3.56E-09	postive
cor1926	BCL2	AC004803.1	0.53618438	1.32E-09	postive
cor1927	CADM1	AC004803.1	0.468334088	2.18E-07	postive
cor1928	CXCL12	AC004803.1	0.412737838	6.74E-06	postive
cor1929	CXCR4	AC004803.1	0.427331759	2.90E-06	postive
cor1930	DPP8	AC004803.1	0.505890708	1.48E-08	postive
cor1931	ELF4	AC004803.1	0.471807629	1.72E-07	postive
cor1932	FTH1	AC004803.1	0.418052965	4.98E-06	postive
cor1933	GTPBP1	AC004803.1	0.418649603	4.82E-06	postive
cor1934	HDAC4	AC004803.1	0.537307482	1.20E-09	postive
cor1935	HELLS	AC004803.1	0.552885268	3.13E-10	postive
cor1936	IKBKG	AC004803.1	0.411654877	7.17E-06	postive
cor1937	KAT6A	AC004803.1	0.518258862	5.68E-09	postive
cor1938	KAT8	AC004803.1	0.47407304	1.47E-07	postive
cor1939	KMT2A	AC004803.1	0.460196869	3.74E-07	postive
cor1940	LDB1	AC004803.1	0.416595983	5.42E-06	postive
cor1941	LIG1	AC004803.1	0.451409313	6.61E-07	postive
cor1942	LIG3	AC004803.1	0.584093217	1.71E-11	postive
cor1943	MIA3	AC004803.1	0.489882791	4.85E-08	postive
cor1944	NCK1	AC004803.1	0.430818415	2.36E-06	postive
cor1945	NCOA6	AC004803.1	0.554128555	2.81E-10	postive
cor1946	NHEJ1	AC004803.1	0.403762811	1.11E-05	postive
cor1947	PREX1	AC004803.1	0.410660208	7.58E-06	postive
cor1948	PRKRA	AC004803.1	0.474348645	1.45E-07	postive
cor1949	PTGDR2	AC004803.1	0.413432893	6.48E-06	postive
cor1950	RFX1	AC004803.1	0.553052713	3.09E-10	postive
cor1951	RUNX1	AC004803.1	0.538801835	1.06E-09	postive
cor1952	SEMA4D	AC004803.1	0.416455993	5.46E-06	postive
cor1953	SOCS5	AC004803.1	0.571693237	5.62E-11	postive
cor1954	SP2	AC004803.1	0.516714441	6.41E-09	postive
cor1955	TAZ	AC004803.1	0.498019161	2.67E-08	postive
cor1956	TCF12	AC004803.1	0.545501085	5.98E-10	postive
cor1957	TLR4	AC004803.1	0.41815439	4.95E-06	postive
cor1958	TNFSF13	AC004803.1	0.415645231	5.72E-06	postive
cor1959	ZEB1	AC004803.1	0.478475884	1.09E-07	postive
cor1960	ACVR2A	AC004812.2	0.529403344	2.32E-09	postive
cor1961	AIMP1	AC004812.2	0.510971238	1.00E-08	postive
cor1962	ATP6V0A2	AC004812.2	0.454471657	5.43E-07	postive
cor1963	CEBPG	AC004812.2	0.419532302	4.58E-06	postive
cor1964	ELP1	AC004812.2	0.438451955	1.49E-06	postive
cor1965	IKBKG	AC004812.2	0.411732759	7.14E-06	postive
cor1966	KAT8	AC004812.2	0.490476558	4.64E-08	postive
cor1967	LDB1	AC004812.2	0.416848931	5.34E-06	postive
cor1968	MAP4K2	AC004812.2	0.420599205	4.30E-06	postive
cor1969	MIA3	AC004812.2	0.411893172	7.07E-06	postive
cor1970	NCOA6	AC004812.2	0.47910014	1.04E-07	postive
cor1971	PRKRA	AC004812.2	0.482890746	7.98E-08	postive
cor1972	RFX1	AC004812.2	0.402969721	1.16E-05	postive
cor1973	SOCS5	AC004812.2	0.412189118	6.96E-06	postive
cor1974	SP2	AC004812.2	0.45117513	6.71E-07	postive
cor1975	TAZ	AC004812.2	0.42739095	2.89E-06	postive
cor1976	TPD52	AC004812.2	0.46663684	2.44E-07	postive
cor1977	UBE2N	AC004812.2	0.452392447	6.21E-07	postive
cor1978	YTHDF2	AC004812.2	0.451267794	6.67E-07	postive
cor1979	ACKR2	AC004816.1	0.561269086	1.48E-10	postive
cor1980	IL18	AC004816.1	0.557301055	2.11E-10	postive
cor1981	INHBA	AC004817.3	0.434391495	1.90E-06	postive
cor1982	SEMA7A	AC004817.3	0.420197762	4.40E-06	postive
cor1983	CNIH1	AC004825.2	0.417997186	5.00E-06	postive
cor1984	LAT	AC004832.1	0.41123611	7.34E-06	postive
cor1985	LRMP	AC004832.1	0.418736846	4.79E-06	postive
cor1986	HELLS	AC004837.2	0.423539049	3.63E-06	postive
cor1987	NCOA6	AC004837.2	0.407137371	9.22E-06	postive
cor1988	NHEJ1	AC004837.2	0.436484366	1.68E-06	postive
cor1989	SNRK	AC004837.2	0.436908603	1.63E-06	postive
cor1990	SOCS5	AC004837.2	0.402091731	1.22E-05	postive
cor1991	UBE2N	AC004837.2	0.428041107	2.78E-06	postive
cor1992	ACIN1	AC004839.1	0.437713617	1.55E-06	postive
cor1993	ACVR1B	AC004839.1	0.541606035	8.35E-10	postive
cor1994	ACVR2A	AC004839.1	0.438091394	1.52E-06	postive
cor1995	AIMP1	AC004839.1	0.409579828	8.05E-06	postive
cor1996	AKT1	AC004839.1	0.413297837	6.53E-06	postive
cor1997	ATP6V0A2	AC004839.1	0.547462354	5.04E-10	postive
cor1998	BCAR1	AC004839.1	0.42851116	2.71E-06	postive
[truncated: 63,536 more rows]
