# Supplementary material for: Construction and validation of immune-related LncRNAs classifier to predict prognosis and immunotherapy response in laryngeal squamous cell carcinoma
Source: World J Surg Oncol. 2022 May 24;20:164. doi: 10.1186/s12957-022-02608-z (PMC9128282; doi:10.1186/s12957-022-02608-z)
Supplement: Supplementary file 4 — Additional file 4. Supplementary material 3. [file 12957_2022_2608_MOESM4_ESM.csv]

lncRNAname	HR	P
BARX1-DT	1.302694613	0.000233938
LINC02154	1.295789506	0.000668361
LINC01572	1.654699091	0.001335018
LINC01063	1.402948128	0.001616491
HOTAIR	1.21141964	0.001623274
LINC01465	1.813492369	0.001787827
LINC00862	1.276491553	0.001841858
KLHL7-DT	1.401989158	0.001936846
DLG1-AS1	1.409844256	0.002039566
CYTOR	1.61153869	0.002294478
LNCSRLR	1.450604717	0.002603954
SATB2-AS1	1.429059277	0.003578436
GATA2-AS1	1.308934534	0.003841704
THORLNC	1.363939885	0.003912544
LINC02446	0.803309596	0.004002117
LINC02575	1.144219818	0.004097168
LINC02454	1.263551573	0.00422569
DUBR	1.555072922	0.004306274
MNX1-AS1	1.234222632	0.00439233
TUBA3FP	1.396471704	0.00461576
EXOC3-AS1	1.616124118	0.005474346
LHX1-DT	1.260162327	0.005947025
LINC02246	1.472763687	0.006865707
LINC00601	1.394139321	0.006886461
TTTY10	0.628206375	0.007476383
LINC01719	1.377515532	0.007709933
MYOSLID	1.308906014	0.007889293
ERICH6-AS1	1.547851989	0.008778694
LINC01964	0.819028922	0.009665332
CERNA1	1.455353111	0.010654881
LINC02434	1.174874871	0.011818459
LINC02450	1.212050634	0.011848322
MIR3945HG	1.255786951	0.011936521
AATBC	0.724956358	0.012772135
LINC01391	1.21029272	0.012844753
LINC02086	1.161682089	0.013313157
HEXA-AS1	1.442650137	0.014094634
DLGAP1-AS2	1.270958143	0.015895383
LINC02325	0.73886593	0.016092071
DLEU2	1.489286769	0.016237438
NKILA	1.295650786	0.016479091
LGALS8-AS1	1.331051091	0.016608305
LINC00460	1.15370847	0.01683369
LINC01436	0.858619613	0.016978321
ATP2B1-AS1	1.344073872	0.017608924
LINC02029	1.288841092	0.018426905
MEG8	1.276989396	0.019013992
LINC00528	0.801035383	0.019281369
LINC01356	1.238097623	0.019784382
LINC00578	1.258757188	0.020846611
LINC00330	1.229501271	0.021405335
BRWD1-AS2	1.396100134	0.021892839
DARS-AS1	1.468119379	0.022047905
LINC02015	1.196524578	0.022900478
CHRM3-AS2	0.814160669	0.024100005
HAGLR	1.227846787	0.024903627
TMSB15B-AS1	1.311602862	0.025657906
MIR503HG	1.246672583	0.026342099
LNCTAM34A	1.394397688	0.026701277
LINC00941	1.218760128	0.026724439
IQCJ-SCHIP1-AS1	1.317200525	0.027073719
LINC00992	1.152165256	0.027911391
LINC00851	1.213881897	0.028082082
MEF2C-AS1	0.78552696	0.028187142
MIR137HG	1.149457161	0.030453672
BAALC-AS1	1.284624634	0.031001515
LINC01179	1.164927125	0.031596186
LINC00900	1.22682975	0.031692137
LINC01977	1.279646773	0.032428062
LINC00894	0.774520065	0.032771898
LINC00520	1.168372172	0.032907078
LINC00642	0.707551579	0.033366812
TSPEAR-AS1	1.131353344	0.033629865
LINC00299	0.77472091	0.033781221
LINC02261	1.173864418	0.034003106
LINC02031	0.853628884	0.034072782
CYP51A1-AS1	1.334723328	0.034617964
SNHG12	0.766121939	0.03472046
C22orf24	1.382674354	0.036860544
LINC01747	1.278242608	0.037023974
DLGAP1-AS1	1.320494531	0.037116993
LINC02145	0.84150823	0.038558087
LINC02302	0.852274461	0.038969716
LUCAT1	1.267523126	0.039501652
LINC02313	1.229900616	0.041028625
LINC00622	1.217946022	0.041647834
DNM1P35	1.30690017	0.042886405
LINC01615	1.162632047	0.042911676
LINC01204	1.340696195	0.042938932
DLX6-AS1	1.168265115	0.042997761
HOTTIP	1.192906163	0.04370187
SAMMSON	1.202957379	0.046287835
LINC01277	1.312692213	0.046365225
LINC-PINT	0.708242349	0.046578193
LINC-PINT.1	0.708242349	0.046578193
LINC01910	1.209463351	0.047141563
LINC01305	0.867264517	0.047419445
LNCAROD	1.111411496	0.047457904
RNF157-AS1	1.191202811	0.048988218
LOH12CR2	1.296198608	0.049256278
HOXC13-AS	1.170120869	0.049606108
LINC02447	1.281231237	0.050940433
LINC00861	0.86189608	0.051106077
LINC02551	1.14141574	0.051940583
LINC01558	1.356291505	0.052735082
LINC02041	1.196227136	0.0530508
ALMS1-IT1	1.277496696	0.053699203
PCOTH	1.265456536	0.053722011
ITPKB-IT1	0.750693233	0.053965769
TSPEAR-AS2	1.113972279	0.054243558
PRKG1-AS1	1.21462288	0.056258366
LINC00525	1.163086298	0.058052119
PPP1R26-AS1	1.271949537	0.058130438
ITFG1-AS1	1.35598795	0.058514054
TNRC6C-AS1	0.74574042	0.058662213
LINC00963	1.436213524	0.059133631
RTCA-AS1	1.365804119	0.059363372
LINC01050	1.169516015	0.060762093
HAS2-AS1	1.185855812	0.063229945
CIRBP-AS1	1.258223591	0.063277349
ZEB1-AS1	1.255612185	0.063495607
TBILA	1.285111107	0.064129119
LINC01748	1.191116533	0.064817128
GPR1-AS	0.860540837	0.06522877
LINC00632	1.229074401	0.06588957
LINC02345	1.151705828	0.066024571
SH3TC2-DT	1.194932346	0.067825607
FOXCUT	1.242837081	0.068885622
CEP83-DT	1.295158114	0.070420258
LINC01456	1.13092922	0.070583759
ST7-OT4	1.285626788	0.072649615
LINC02576	0.854799921	0.073424937
LINC00957	0.776466263	0.07346183
ROR1-AS1	1.188234177	0.073745263
LINC01281	0.838226993	0.074253371
RHPN1-AS1	1.223158083	0.074278088
GAS6-DT	1.266980666	0.074921845
TEX41	1.141076088	0.075222603
IL21R-AS1	0.806267472	0.07773863
LINC00939	1.132942428	0.077870295
LINC01096	1.226577479	0.0785333
LINC00504	1.09579429	0.078775923
OSTN-AS1	0.776848717	0.080231485
LINC02057	1.141493644	0.082924113
ITGA9-AS1	0.7809771	0.083322896
LINC01431	1.28651061	0.083413617
LINC01116	1.172231591	0.083626818
FAM30A	0.897748569	0.084283842
LINC01704	1.225902639	0.084750826
LINC01136	1.201916759	0.086308175
LINC02073	1.163689249	0.087575872
IRAIN	1.258561627	0.08818116
VIM-AS1	1.211945346	0.089270432
CERS3-AS1	0.828925622	0.091055866
ELDR	1.147827965	0.091383089
GHET1	1.290641242	0.091776695
MIR9-3HG	0.888273045	0.092788185
MSC-AS1	1.188064336	0.093719269
FLG-AS1	1.157473542	0.094024531
PROSER2-AS1	0.881166676	0.094147921
THRB-AS1	1.175501545	0.095947311
LINC00567	0.829878451	0.096103999
ZNF236-DT	1.310102977	0.097463946
KDM4A-AS1	1.224312761	0.098135336
DUXAP8	1.149092905	0.098169164
DUXAP8.1	1.149092905	0.098169164
PTOV1-AS2	0.804320939	0.098183224
HOXC-AS2	1.211318198	0.098348054
LINC02541	1.234705678	0.098354252
LINC00887	1.149192351	0.09850105
LINC01564	1.135199642	0.102339078
LINC00630	1.291722818	0.103390703
BCDIN3D-AS1	1.291365578	0.104360158
LINC01058	1.200854334	0.104873119
IL12A-AS1	1.248210331	0.105100153
MIR100HG	1.20551911	0.10532029
GNG12-AS1	1.285825238	0.105448408
LINC01686	1.281002894	0.105548564
STAG3L5P-PVRIG2P-PILRB	0.813151704	0.105996806
LINC01649	1.28998116	0.107187303
FRMD6-AS1	1.240505991	0.107874215
LEF1-AS1	1.212470259	0.10903109
LINC02178	1.111474939	0.109062711
ABCA9-AS1	1.118434616	0.111701151
LINC01395	0.872037725	0.112676783
HOXC-AS1	1.16892064	0.112914245
EMX2OS	1.131157566	0.115793387
LIX1L-AS1	1.293733108	0.115841036
SIRPG-AS1	0.836123619	0.115928286
ATP6V1B1-AS1	1.180981689	0.116560161
FGF14-AS2	1.173452237	0.118181152
LINC02535	1.135895262	0.120368625
CSTF3-DT	0.797846144	0.120607075
CAHM	1.297593688	0.122205858
SMILR	1.154176303	0.122426735
ITGB2-AS1	0.858763808	0.122872962
EFCAB6-AS1	1.136471134	0.123254496
MNX1-AS2	1.238182423	0.124937443
LINC01521	1.233153714	0.125554461
FAM106A	1.113375289	0.125991303
SUGT1P4-STRA6LP	1.173564659	0.126117421
HORMAD2-AS1	1.123273569	0.126123321
LINC002481	0.827492468	0.126189269
NECTIN3-AS1	1.157671597	0.12629396
LINC01285	1.186722428	0.129274039
LINC02185	0.888471552	0.129802442
LINC01998	1.108299303	0.133645877
LINC02600	1.121474059	0.133698254
INHBA-AS1	1.145821088	0.134388653
NOP14-AS1	1.30834389	0.13502299
LINC01633	1.186127578	0.135777106
PICSAR	0.928131057	0.135806053
LINC01119	1.228234725	0.136353178
TRG-AS1	0.880817295	0.136920913
LINC01355	0.846971944	0.13849835
LINP1	1.103167454	0.138963242
LIFR-AS1	1.142905977	0.140281781
SFTA1P	1.124927875	0.140998509
LINC01117	1.169937984	0.141784896
FAM225B	1.170385124	0.143303499
ZNF582-AS1	0.843976227	0.145898317
SH3PXD2A-AS1	1.157540965	0.147769009
DSG2-AS1	1.167845383	0.147871908
LMF1-AS1	0.846959802	0.147960206
LINC01060	1.129833383	0.148369566
CLMAT3	1.226424104	0.149051671
LINC01343	0.922387829	0.149474902
LINC00689	0.82426229	0.150793127
LINC01048	1.183905805	0.151497125
MRVI1-AS1	1.145312433	0.153249992
LINC02193	0.838561245	0.153350158
FAM66D	1.175892951	0.153711635
NKAIN3-IT1	0.861479455	0.154261231
GASAL1	1.156201963	0.154777001
LINC01996	0.845837625	0.155038192
LINC01802	1.265668789	0.155049421
LINC01352	0.845907489	0.155212495
INSYN1-AS1	1.115524756	0.155936226
MIR22HG	1.254238064	0.156083356
TET2-AS1	0.797673569	0.156183449
LINC02487	1.086854563	0.156894728
MCF2L-AS1	1.106164632	0.157297506
KCNJ2-AS1	1.18825546	0.159429599
LINC02561	1.091925294	0.161356064
LINC01410	1.234031099	0.16204437
LINC00974	0.899504445	0.162451874
LINC02542	1.156986884	0.163487639
LINC01629	1.084321701	0.163555528
LINC02393	1.125594629	0.163637391
RNF217-AS1	1.217127383	0.164300723
STXBP5-AS1	1.170010008	0.165808206
CCDC144NL-AS1	1.084002127	0.166239192
LINC02019	1.221108686	0.168912505
ZNF436-AS1	0.800611287	0.16925512
MANCR	1.104052728	0.169399705
LINC01800	0.821335428	0.173086917
LINC01918	1.151223779	0.173734402
MIR5689HG	0.850117226	0.174389697
LINC02036	1.14217757	0.174441588
SLC8A1-AS1	1.185520336	0.174886425
TBX2-AS1	1.157028312	0.176553615
PCED1B-AS1	0.869785791	0.178219853
KCNMA1-AS1	0.8393472	0.179476152
HS1BP3-IT1	1.119116672	0.180246801
LINC02026	1.145272429	0.181301246
LINC01711	1.126462848	0.181339271
ITPR1-DT	1.193482369	0.181906516
MIR3142HG	0.875729416	0.182578181
LINC01792	1.160813161	0.183943767
GRK5-IT1	1.213028589	0.184736387
LINC01915	0.830989513	0.186479268
ADAMTS9-AS2	1.167363378	0.186799818
USP30-AS1	0.878734543	0.187383117
AFAP1-AS1	0.946269292	0.187417119
PACRG-AS1	1.234135979	0.18753084
LINC01270	1.159967581	0.188516108
SOX2-OT	1.085738886	0.18890497
MEG9	1.167397662	0.189281079
LACTB2-AS1	0.839046861	0.191998687
LINC02432	0.91235845	0.194173292
TMCC1-AS1	1.21691909	0.194395554
KCNIP2-AS1	0.824354891	0.194482912
LINC00996	0.884287239	0.195028373
LINC01322	1.080237068	0.195863282
LINC02527	1.118572634	0.196186843
ZRANB2-AS2	0.825580172	0.196628673
LINC02384	0.893964684	0.196735858
UBE2Q1-AS1	0.848210978	0.197149021
GTSE1-DT	1.214044587	0.197298484
TPRG1-AS1	1.12302203	0.201748122
DOCK9-DT	1.268777073	0.202199569
LINC02418	0.844578107	0.202409871
LINC02323	1.116145101	0.202481732
LINC00858	1.099060783	0.202947946
LINC00615	1.115716379	0.205346913
LINC01932	1.151716859	0.205687508
LINC01389	1.165002494	0.206582555
PCAT18	0.860329665	0.207814775
LINC01354	0.902011138	0.209474299
LINC00911	1.107576067	0.210235601
MDS2	0.856162174	0.210272765
LINC01647	1.159061486	0.210568684
SGMS1-AS1	1.202661243	0.214575199
LINC02005	1.109018476	0.214698849
SLC25A21-AS1	1.145691796	0.214706794
LINC02163	1.118570616	0.215394205
ARHGAP27P1-BPTFP1-KPNA2P3	0.840599613	0.215521164
LINC01508	1.073661414	0.216690067
LINC02147	0.82943601	0.216722204
DBH-AS1	0.904244577	0.218570128
PITPNM2-AS1	1.190552964	0.220516702
LINC01480	0.907429849	0.220724627
C21orf62-AS1	0.828404408	0.221044269
SYNPR-AS1	1.088365089	0.223715793
FAM66A	1.138933433	0.223776066
TMC3-AS1	1.17843267	0.223793562
LAMC1-AS1	1.150823043	0.22427719
LINC01605	1.106607448	0.22833187
LOXL1-AS1	1.18712117	0.22927341
HAND2-AS1	1.092923402	0.229991198
LINC00638	1.149152089	0.230852183
LINC02298	1.167369952	0.231903604
LINC01320	0.865222176	0.232679264
LINC00968	0.867253686	0.232725261
OSER1-DT	1.252483436	0.232926901
LINC02544	1.113489093	0.234262698
LINC00514	0.899980643	0.234372126
OBSCN-AS1	1.157311714	0.239471222
LINC01771	1.149304553	0.240272489
TMLHE-AS1	1.203941702	0.242412025
MELTF-AS1	1.147965377	0.243585051
PCAT7	1.106025113	0.245117593
LINC00892	0.879603386	0.246089936
LINC02438	1.090417879	0.246573939
LINC00115	0.829865767	0.246821712
LINC01010	1.103578085	0.247452156
LRRC8C-DT	1.20968213	0.247720162
KCNMB2-AS1	1.134137238	0.247951686
MIR3150BHG	0.891453638	0.248711063
SLC12A5-AS1	1.122398269	0.248987237
LINC00471	1.180219576	0.25118456
LINC02227	0.821870992	0.252371669
RRN3P2	0.867558315	0.252504484
FAM222A-AS1	1.122373773	0.252894209
MIR2052HG	1.095084006	0.252991995
LINC00857	1.09620487	0.25377187
AGBL1-AS1	1.104041817	0.25422932
LINC00294	1.26353455	0.254322322
LINC01503	1.222382433	0.255040317
LINC00461	1.0917095	0.255325799
LINC02195	0.890664409	0.255431113
ADAMTS9-AS1	1.141067968	0.25755867
LIMS1-AS1	1.14310035	0.25769724
EWSAT1	1.076386365	0.261732548
IGFBP7-AS1	1.134730452	0.262262536
FAM66B	1.11891732	0.263629697
PRKAR2A-AS1	1.183655332	0.264241272
LINC02156	1.16483828	0.265168493
VPS9D1-AS1	1.137057394	0.265465085
LINC00355	1.05657318	0.267012608
PYCARD-AS1	1.161620848	0.269924071
CHL1-AS2	1.105321835	0.270943529
LINC02362	0.919691788	0.271099519
LINC00519	1.099859719	0.271649741
ARHGAP26-AS1	0.869887253	0.271672841
LINC01358	0.886417169	0.27481288
LINC01655	1.129892768	0.277839261
C2-AS1	0.898420611	0.282498919
LINC00683	1.110786627	0.284295257
ZEB2-AS1	0.860792943	0.285468349
WEE2-AS1	0.884114099	0.285658023
RBPMS-AS1	1.097141852	0.286832646
LINC00886	1.095462223	0.289603828
ERI3-IT1	0.850700228	0.290665308
JMJD1C-AS1	1.182436791	0.29293869
LINC01397	0.863315852	0.295144673
TAF1A-AS1	1.183178918	0.295184821
LINC02028	1.106689777	0.29552762
IPO5P1	0.899630833	0.295686817
DGCR9	1.096275626	0.295995666
LINC01169	0.929979098	0.296415963
MAST4-AS1	1.138308604	0.297985853
MIR194-2HG	1.142006689	0.298601983
FAM225A	1.127363588	0.300723584
LINC00899	1.225389296	0.300902303
SLC25A30-AS1	1.172331981	0.301708445
LINC00582	0.912692516	0.304693237
LINC01836	0.910904113	0.308003883
LINC02244	0.92557023	0.310184784
LINC00393	1.066000829	0.312769782
LINC01600	1.175107006	0.31293035
LINC02453	1.119081469	0.313428909
MIR4713HG	1.16291041	0.315426645
ASH1L-AS1	1.174487398	0.317216894
HCG27	0.892180719	0.317908728
EP300-AS1	0.856383987	0.319109514
APOA1-AS	0.8710061	0.319153257
MIR181A2HG	1.114845121	0.32009914
LINC00881	0.882586132	0.320229267
LYPLAL1-DT	0.880351421	0.320523368
SLC12A9-AS1	1.179624157	0.321915817
LNCOC1	1.111749372	0.322194102
RGMB-AS1	1.174146318	0.322345914
FLVCR1-DT	1.1341362	0.323234429
ESRG	1.040138454	0.323340562
LINC01770	0.895312135	0.324819195
ZNF793-AS1	1.104706977	0.327939824
LINC02422	0.901782054	0.328807591
LINC00452	1.125971174	0.32985669
FAM182A	0.930669248	0.330372988
LINC02076	1.102252258	0.330509991
LINC02477	0.911738716	0.331068148
LINC02525	0.947283636	0.333299067
FEZF1-AS1	1.052688604	0.336277163
ACBD3-AS1	0.89274292	0.337899385
SNHG10	1.18259792	0.339068408
INTS6-AS1	1.144130356	0.342695972
UVRAG-DT	1.142182869	0.343098424
ST7-AS2	0.854819495	0.343143843
FOXP1-AS1	0.856422774	0.343901854
VCAN-AS1	1.130442593	0.344021835
YEATS2-AS1	1.126185958	0.344918648
H19	0.94323692	0.34695259
ITGB1-DT	1.100278271	0.348332076
LINC01484	1.075566816	0.348679851
IL20RB-AS1	0.904145452	0.350107929
TRIM31-AS1	0.889596122	0.35065506
FLNB-AS1	1.11876387	0.350852824
PSMG3-AS1	1.142138829	0.350963894
TMEM51-AS1	1.093304737	0.352401898
ZBTB20-AS1	0.891675406	0.353350761
LINC02538	1.093156684	0.353742762
LINC00926	0.917759454	0.353765816
LINC02389	1.085169092	0.35560446
LINC01232	1.162188021	0.355767087
SLC7A11-AS1	1.058981187	0.357261694
LENG8-AS1	1.170449433	0.357543822
CADM3-AS1	0.920750072	0.358191547
LINC00381	1.103563523	0.358792844
HNF1A-AS1	0.909673533	0.358979674
CASC15	1.119668654	0.360404298
C9orf139	0.905102461	0.362815629
LHFPL3-AS2	1.072175204	0.363113031
BNC2-AS1	1.118426573	0.364575017
PARD6G-AS1	1.142574534	0.366294271
LINC00626	1.048749219	0.366677738
LINC00476	1.15956343	0.367265797
STARD4-AS1	1.107142777	0.367699812
LINC01429	1.104963436	0.368641917
LINC00624	1.103668897	0.368684665
LINC01426	0.925392529	0.370221604
LINC00664	0.918767725	0.371893588
MEIS1-AS3	0.877061607	0.372634159
LINC00322	1.121817849	0.373076018
LINC02588	1.089115151	0.373963963
LINC00161	1.093888441	0.377388879
LINC02328	1.072826457	0.378668748
AADACL2-AS1	1.068688524	0.379312758
LINC00937	1.108579218	0.379357288
LINC01447	1.13782171	0.380265306
C9orf147	1.158866033	0.380277248
POT1-AS1	1.095559062	0.380664869
PLBD1-AS1	1.093002701	0.383931017
LINC01341	0.936619978	0.384487695
KCNQ1OT1	1.118693135	0.384582235
ATP2A1-AS1	0.881423132	0.384624426
EXTL3-AS1	1.127901535	0.384993493
LINC01266	1.109236172	0.388363966
PAN3-AS1	1.167598405	0.388403122
CSNK1G2-AS1	0.884007104	0.389208961
LINC01450	1.14034344	0.389817557
BDNF-AS	0.901533799	0.393707671
HLA-F-AS1	1.118914422	0.395916478
LINC01135	1.13414317	0.396517932
LINC00242	1.123858208	0.396707185
SRRM2-AS1	1.142370445	0.396747651
MIR210HG	1.11813026	0.39718848
TSC22D1-AS1	1.12854131	0.399262375
BCRP3	1.112681512	0.40076984
HCG15	1.094578379	0.400778339
RDH10-AS1	0.922217465	0.401388232
LINC01311	0.877007575	0.402960711
LINC01055	1.077070082	0.404685827
LINC02043	1.090108948	0.405146156
SNHG18	1.091106288	0.405379833
LINC00629	1.113895436	0.40540193
RFPL3S	1.088527667	0.406149648
LINC00487	0.903164892	0.406335604
TPM1-AS	1.092081336	0.407928713
C9orf106	1.105478245	0.408156388
LINC01537	1.082155495	0.408839385
RPL34-AS1	0.894690063	0.414857181
PKIA-AS1	1.087517274	0.414955043
LINC00698	1.127456585	0.417051873
G2E3-AS1	1.050850725	0.422232614
AQP4-AS1	0.929053383	0.427088741
LINC01943	0.893287282	0.427776901
LINC01968	1.101952769	0.428051028
MCPH1-AS1	1.121421304	0.428140086
TTC21B-AS1	1.146597062	0.42880896
LINC00618	1.102556808	0.429885138
LINC01300	0.897991423	0.430444548
CDKN2B-AS1	0.941397238	0.430830603
LINC01559	1.04180715	0.435006385
LINC01694	0.960255053	0.435356187
HID1-AS1	0.904048234	0.437030326
MAL2-AS1	0.922629611	0.437081784
ADD3-AS1	0.914497652	0.437734532
SOCS2-AS1	1.07540422	0.438084148
PLCE1-AS1	1.128461192	0.44032047
LINC01783	1.065717757	0.442529094
LINC00261	1.064138945	0.442648113
LINC01376	1.100587445	0.444792846
ZBED3-AS1	1.09116078	0.444841674
LINC00685	1.102430316	0.445499105
NALT1	0.925298498	0.446165964
ASMTL-AS1	0.924050661	0.44618164
KLF3-AS1	0.910070343	0.446376941
ZKSCAN7-AS1	1.111101523	0.446466127
LINC00313	1.123486706	0.448512148
ZFPM2-AS1	0.958741053	0.449511764
LINC00663	0.899912538	0.449764189
SLC2A1-AS1	1.101362866	0.45565609
KCNH1-IT1	1.061129613	0.456050998
LINC01353	1.105328046	0.457493666
SAMSN1-AS1	1.100899669	0.458982813
MORF4L2-AS1	0.900657358	0.46110926
LINC01929	1.056165184	0.464137577
FRG1-DT	1.088824525	0.464326224
LINC01485	1.074646484	0.464402297
HOXA-AS3	1.077660825	0.464777266
LINC02352	1.088256513	0.464804421
LINC01126	0.901699635	0.466497384
LINC01762	0.911411397	0.467432681
RBM26-AS1	0.888765095	0.468464136
NEAT1	0.907773572	0.468497474
OVOL1-AS1	0.927733858	0.46918164
WDFY3-AS2	1.125116895	0.469224509
HCG14	1.119405589	0.470268863
LINC01252	1.077726598	0.470459042
LINC01140	1.088732717	0.47046388
LINC00111	1.098347731	0.471639303
LINC01983	0.940767806	0.472362339
COL4A2-AS1	0.892159426	0.475590846
LINC01197	0.903945471	0.475644982
LINC00494	0.945201648	0.47753568
CFLAR-AS1	0.920263755	0.477839126
SLCO4A1-AS1	0.943374407	0.478691077
LINC02587	0.915647536	0.479010244
LINC02256	1.090463666	0.479786545
LINC01269	0.946406278	0.481901862
FSIP2-AS1	1.073953192	0.482467588
BOK-AS1	0.962416776	0.483813091
LINC01393	0.925469462	0.48425395
TUSC8	0.938615959	0.485234967
LINC00158	0.919639081	0.486292982
KCTD21-AS1	1.079937898	0.488555263
MIR663AHG	1.069199271	0.492024913
LINC01829	0.935095761	0.493482936
SMG7-AS1	1.111933717	0.493709685
OLMALINC	1.110076722	0.495160417
NCBP2-AS1	1.086847766	0.497881838
LINC00922	1.05796555	0.498034071
ELF3-AS1	1.078426225	0.498885225
DDX11-AS1	0.913337665	0.501478958
VAC14-AS1	1.104566598	0.505280098
LINC01619	1.078076511	0.507395628
FOXP4-AS1	1.069063182	0.508368055
UBXN10-AS1	1.075662661	0.508707172
DGCR10	1.069158801	0.509182182
LINC00304	0.916994248	0.510709039
LINC02363	1.073345844	0.51072464
ADORA2A-AS1	1.072387429	0.514076832
CCDC183-AS1	1.096657206	0.515340701
LINC02099	0.92750375	0.519027168
SRGAP3-AS2	0.946966358	0.520973245
MANEA-DT	0.919269315	0.52226315
LINC01531	0.926950718	0.522473312
LINC01697	1.037637051	0.524370657
BLACAT1	1.072653327	0.52652148
C8orf37-AS1	1.083330987	0.527106829
LINC01235	1.07570672	0.527691837
IFNG-AS1	0.951284165	0.529330044
MHENCR	0.888065549	0.529826021
GAS6-AS1	1.057108844	0.530084598
LINC00589	1.075862492	0.530557191
SNHG1	1.115371772	0.530909517
ITGA6-AS1	1.096997431	0.530927881
LINC01684	0.937764993	0.532984211
MIR29B2CHG	0.924695892	0.534884068
CCDC13-AS1	0.917914541	0.537020805
TMEM92-AS1	1.07636248	0.537398264
LINC01230	0.9080285	0.541152003
GSN-AS1	1.104296728	0.541865793
OTX2-AS1	1.052168461	0.542016512
LINC02188	0.957145846	0.542105501
LINC01359	0.92375622	0.54234964
WARS2-IT1	0.935565328	0.543080145
LINC01948	1.070329386	0.544397999
LINC00482	0.935425333	0.548342802
LUNAR1	1.060406081	0.548716263
LINC01857	0.946516177	0.549872716
STAU2-AS1	0.935082209	0.550852719
LINC02334	1.078062182	0.552104367
CERS6-AS1	1.093115294	0.552646031
ARAP1-AS2	0.930179503	0.553959692
KRT7-AS	0.956784151	0.554053142
APCDD1L-DT	1.040744028	0.560160227
LINC00943	1.054799785	0.561353171
LINC02560	0.945986821	0.56240635
LINC02528	0.935253397	0.564252065
LINC01550	0.95374975	0.569183539
WASIR2	1.059584558	0.572502361
FGF12-AS2	1.071250928	0.572830758
AGBL5-AS1	0.918757575	0.573766775
LINC01671	1.044983586	0.573879748
LINC01091	0.947007784	0.57607944
RNF139-AS1	0.909018313	0.577064272
ARHGEF26-AS1	1.034947912	0.577387578
ELFN1-AS1	0.969482662	0.578278289
CYP1B1-AS1	0.945100843	0.580575728
DIAPH2-AS1	1.043328044	0.584254319
HDHD5-AS1	1.07522415	0.58447883
LINC00668	1.026599903	0.587335054
LINC01250	0.955440909	0.588794356
LINC02568	0.954363013	0.58957591
NRIR	0.95264085	0.590303822
SLX1A-SULT1A3	0.937352185	0.593049256
MED4-AS1	1.07203109	0.595068044
ABCC5-AS1	0.937335146	0.595506114
TNK2-AS1	0.92543772	0.595545864
CCDC18-AS1	0.910795955	0.596969393
NEXN-AS1	0.929312053	0.599303595
LINC01981	1.063284359	0.602843771
SMIM15-AS1	1.076854941	0.603432268
LINC01891	0.935160697	0.604459905
LINC02574	1.06757996	0.605109179
LINC01727	0.952021431	0.605874295
LINC01267	0.944707209	0.605981646
SPATA41	0.924133586	0.608031412
LINC01214	0.959909466	0.609326455
LINC02569	0.93140677	0.610468105
LY6E-DT	0.946834417	0.610479148
H1FX-AS1	1.070752881	0.611690592
LINC01914	1.050232731	0.612682652
PIK3CD-AS1	0.928158981	0.612965032
MAMDC2-AS1	1.071721087	0.613673723
PLA2G4E-AS1	0.951425009	0.61509726
LLPH-DT	0.950059313	0.615171146
NPSR1-AS1	1.043947962	0.618567456
LINC02365	1.071238214	0.622300254
LINC01614	1.033217375	0.622655801
DIRC3	1.039866383	0.625480035
SEMA3B-AS1	1.056101945	0.628070513
DENND6A-DT	1.081837682	0.62878703
TMEM220-AS1	1.061811327	0.629605399
LINC00243	1.055892977	0.63112269
LINC01089	0.936312711	0.632431501
BHLHE40-AS1	1.071143657	0.632433052
LINC01561	1.036932115	0.641242302
LINC00240	1.050847255	0.641858827
FARSA-AS1	0.913986396	0.642215493
LINC01798	0.934144842	0.644923985
LINC02377	1.024944815	0.645127154
LINC01750	1.037490076	0.645210886
OR2A1-AS1	0.953704084	0.650227022
GAS1RR	1.043139514	0.650304463
IBA57-DT	0.946763056	0.650820741
LINC01841	0.944627667	0.652296405
GSEC	1.074763879	0.654456109
PRC1-AS1	0.945543307	0.656423157
LINC01122	0.954700249	0.656476073
SUCLG2-AS1	0.94761801	0.659094053
LINC02448	1.039076518	0.659344565
POU6F2-AS2	1.032460915	0.659665769
PURPL	1.026099362	0.660479036
ATP2C2-AS1	1.049907639	0.660684241
FGF10-AS1	1.071022454	0.660772419
LINC02354	1.068610028	0.661114795
LINC02391	1.051644277	0.662525713
MIR3681HG	1.041193061	0.664292463
LINC02539	0.947574672	0.67016732
ZNF503-AS1	1.029860437	0.67305102
MIR155HG	0.957126724	0.674502954
CYP4F26P	1.031166453	0.674654811
DISC1FP1	0.968780754	0.678506072
KIAA1614-AS1	0.941639462	0.679131264
SSTR5-AS1	0.976721742	0.680748185
LINC02457	1.036452432	0.68105316
C15orf56	1.046792259	0.682068805
LINC01280	0.953183449	0.682683276
DSG1-AS1	1.033506265	0.684751285
LINC01394	1.047068387	0.687195836
SEMA6A-AS2	1.061990246	0.688454144
MIR181A1HG	1.057760307	0.689313365
NR2F1-AS1	0.955636145	0.691822245
CRTC3-AS1	1.069812452	0.692581663
ZNF197-AS1	1.059173582	0.693642747
LINC01889	1.042868831	0.694079788
SLC5A4-AS1	1.037573162	0.698732613
BTG3-AS1	1.062042289	0.699130502
LINC00930	1.040554987	0.700246623
LINC00677	0.951153663	0.700260077
MAP3K14-AS1	1.05636192	0.701130842
PLAC4	1.034809952	0.704855439
SND1-IT1	1.045839469	0.704858557
LINC01678	0.950758793	0.706569647
MIR193BHG	1.042921154	0.707085645
DNMBP-AS1	0.961834708	0.707694956
STEAP2-AS1	0.946847922	0.708849737
HCG11	0.960538271	0.709872386
MRTFA-AS1	0.950817992	0.710988313
DCST1-AS1	0.943172575	0.715961238
LINC01873	1.039398936	0.718126402
IL21-AS1	0.962035669	0.718796867
LINC00884	0.956536423	0.72093508
FRY-AS1	1.046851069	0.721054453
C1QTNF1-AS1	1.042029377	0.72140412
LINC02300	0.97188643	0.724194246
LINC01139	0.985563083	0.725680455
TMEM26-AS1	1.047253528	0.726032725
CATIP-AS1	1.052092629	0.72611344
ZNF710-AS1	0.950917885	0.729512434
WDR86-AS1	0.966527498	0.730315176
FOXD3-AS1	1.024731613	0.730403737
LINC00106	0.967322956	0.730432677
HCP5	1.045322719	0.731040908
LINC01644	0.976664781	0.731519199
LINC00871	1.020501551	0.732358209
LINC00898	1.026477362	0.732998262
LINC01132	1.040865606	0.733196417
LINC00535	0.960090039	0.734916621
EGFR-AS1	1.02852821	0.736140756
RASSF1-AS1	0.953804853	0.73726943
LINC00645	1.040869583	0.743241945
MIR34AHG	0.956451801	0.744899913
LINC02340	1.035698993	0.744980154
LINC01303	1.041152299	0.746082732
ZNF252P-AS1	0.959424177	0.746404427
LINC00637	0.960937331	0.74656169
LINC02084	0.965534242	0.748162058
CACTIN-AS1	1.046796852	0.748396683
COLCA1	1.017411582	0.749879421
CARMN	0.957896384	0.74996351
KCNQ5-IT1	1.039838508	0.750769742
CACNA2D3-AS1	1.036630516	0.751198923
IGF2-AS	0.969192944	0.753950175
ZSWIM8-AS1	0.953920656	0.75431714
C15orf54	0.959310114	0.754700594
BOLA3-AS1	1.036196016	0.754736687
TCF4-AS1	0.970558636	0.755303892
LINC01142	1.043508096	0.755349912
UBOX5-AS1	1.044350477	0.755594836
LINC01973	1.040554919	0.760516383
LINC01775	0.966906609	0.765422358
LINC02006	1.019960173	0.766751532
LINC01506	0.961421361	0.767810446
TMEM147-AS1	1.049781418	0.76810081
NFYC-AS1	1.042670805	0.769037232
LURAP1L-AS1	1.038704383	0.770969802
SCGB1B2P	1.037030342	0.771218125
MAGI2-AS3	1.038071587	0.7720855
CASC18	1.029838463	0.772871427
TAPT1-AS1	0.961744323	0.773461201
IPO9-AS1	0.953060122	0.7812559
N4BP2L2-IT2	0.964393562	0.783406972
MAP3K20-AS1	0.961396653	0.784088312
NR2F2-AS1	1.040801839	0.787246244
LINC01449	1.036942677	0.787278145
ROCR	0.968844622	0.787934949
TCL6	1.020540569	0.788168908
LINC00189	1.027466011	0.788962888
ELN-AS1	0.973264606	0.789369833
RHOXF1-AS1	0.984141127	0.79239323
SERPINB9P1	0.97502225	0.795257178
RAMP2-AS1	1.024832779	0.796603668
PRMT5-AS1	1.032998761	0.797284382
TRPM2-AS	1.01632946	0.798341048
RUSC1-AS1	0.962995017	0.799015612
DLGAP4-AS1	0.970239779	0.799615276
LEMD1-AS1	1.025980026	0.799668207
ZNF790-AS1	0.977380236	0.80077568
HMGA1P4	1.03577672	0.801579951
LINC01887	0.976638292	0.80199183
FAM83A-AS1	0.984458607	0.802282919
LINC00944	1.020557061	0.807592167
GABPB1-AS1	0.967784968	0.80777177
LINC00173	1.020676071	0.80873042
HLA-DQB1-AS1	0.980159778	0.809593716
ZNF667-AS1	1.026238032	0.810438212
HOXB-AS1	0.969246022	0.816366497
C9orf163	0.969176606	0.816398985
VIPR1-AS1	0.97440572	0.816465653
LINC02208	0.972215207	0.817310877
C5orf66-AS1	0.985665716	0.817751319
LINC01238	0.975353383	0.820428492
LINC01238.1	0.975353383	0.820428492
LINC01146	0.974434239	0.821482484
C5orf66	0.968552205	0.822825072
PSMD6-AS2	0.969099353	0.826257609
NFIA-AS2	1.025941978	0.826796554
DSCR9	1.029134485	0.827374364
USP27X-AS1	0.969163806	0.827797018
LINC02367	0.975780403	0.828410678
P3H2-AS1	0.985063492	0.830033164
SNHG20	1.032671609	0.830078345
LINC01271	1.023300092	0.833103125
LINC00840	1.023465619	0.833181472
LINC01901	1.012336074	0.833713879
LINC02320	1.029061839	0.834245661
LINC02038	1.019228784	0.835731603
L3MBTL4-AS1	1.022746535	0.836102271
GLIS2-AS1	0.978729413	0.836631648
THSD4-AS1	1.028848835	0.837468422
LINC01087	1.018955472	0.837757323
LINC01364	0.966214658	0.838302685
DNM3OS	1.025846781	0.838812803
FAM83C-AS1	1.024885581	0.84142093
LINC01505	1.024782575	0.843141563
LINC01505.1	1.024782575	0.843141563
LINC01315	1.018391085	0.843642046
MIR17HG	1.021917337	0.846215634
STEAP3-AS1	1.016889758	0.846289367
RNF144A-AS1	0.982301572	0.847149299
SATB1-AS1	1.019606661	0.847171834
PLS3-AS1	1.025979362	0.84825082
LINC02100	1.020883567	0.849898358
LINC01583	1.020427392	0.850582715
EGOT	0.981253951	0.851428451
DPP9-AS1	0.975517143	0.85198494
LINC00896	1.020440966	0.854795011
SNHG25	1.027784813	0.856529359
LINC02390	1.026530625	0.857126573
LINC01176	1.026378746	0.857533301
LARS2-AS1	0.975890651	0.858574279
LINC00565	1.0177368	0.858984756
LINC01936	1.01990756	0.861137606
OCIAD1-AS1	0.977329209	0.86170418
LINC01587	1.019176254	0.863798879
HCG22	0.98629333	0.864012018
ZNF32-AS1	1.026655432	0.864090766
MALAT1	0.972104716	0.866158715
BASP1-AS1	1.020884187	0.870311342
LINC01679	0.98187209	0.871404272
RFPL1S	0.985415101	0.871982434
DLGAP1-AS5	0.98992956	0.873723728
STPG3-AS1	0.980796115	0.875711189
LINC01588	1.02330377	0.876783763
MINCR	1.022134629	0.880850876
TEX26-AS1	1.01797734	0.881704962
SNHG9	1.02123691	0.882215505
C1RL-AS1	1.023088372	0.882677209
LINC00271	1.022960065	0.883354009
SLC16A1-AS1	0.975073241	0.884338294
TTC39A-AS1	0.983986661	0.884836407
KIZ-AS1	0.9799505	0.885706483
LINC00303	0.983240071	0.888691849
STAM-AS1	0.981063544	0.88887164
LINC00323	0.98122163	0.890091774
C22orf34	0.986585026	0.896388053
MEIS1-AS2	1.017433815	0.896936561
GACAT2	1.010382406	0.897295759
SNHG14	1.01345031	0.898105574
XXYLT1-AS1	0.985306317	0.900144829
FAM13A-AS1	1.016488504	0.901480727
LINC00877	0.987480535	0.903637291
LINC01611	1.008069719	0.909074384
LINC01630	1.015182114	0.913716966
BAIAP2-DT	1.017749083	0.918223835
LBX2-AS1	1.018051227	0.919008788
DDN-AS1	0.986283693	0.919285386
GCC2-AS1	1.014714103	0.921412459
LINC00652	0.989405897	0.92643306
C1orf220	1.008683997	0.92656905
LINC01963	0.987789831	0.930566094
LINC01993	0.989424994	0.93084491
PRKAG2-AS1	1.008717474	0.931002706
MLIP-IT1	1.007672242	0.932276435
LINC02416	0.989986748	0.934696489
HAR1A	0.99239097	0.93594282
SOX21-AS1	0.993226773	0.936047848
ARNTL2-AS1	1.009609354	0.936493154
LINC02303	1.011205281	0.936598147
WDR11-AS1	1.008995415	0.938617508
ACTA2-AS1	0.990731795	0.93980647
LINC00880	1.009380351	0.943950049
PAXIP1-AS1	1.010237426	0.944477678
UCKL1-AS1	1.009060426	0.944590793
RMDN2-AS1	1.009995385	0.944680473
RNASEH2B-AS1	1.007789204	0.94571421
CACNA1C-AS1	1.007589362	0.947206475
UBXN7-AS1	1.009992231	0.94803868
LINC00557	0.992345342	0.948089949
ADPGK-AS1	1.008927315	0.948216854
ALG1L9P	1.008455674	0.948398817
ALG1L9P.1	1.008455674	0.948398817
UMODL1-AS1	0.99359949	0.950003161
LINC00562	0.99196644	0.950151952
LINC00954	0.994314876	0.950346417
MIR2117HG	1.004915291	0.95064474
MIAT	0.994768959	0.951768947
PICART1	1.007271475	0.952426734
EPB41L4A-DT	0.992332741	0.953335993
MEG3	1.00549268	0.954406673
LINC01094	1.007464911	0.955864877
LINC00518	0.996233335	0.957825379
EIF1B-AS1	0.992829323	0.95809781
HPN-AS1	1.003915002	0.96001582
CASC11	1.007600552	0.960390481
OGFR-AS1	1.007233136	0.961110795
HOXA-AS2	0.994650187	0.962964322
LINC02361	0.993790741	0.964821967
MORC2-AS1	0.993783802	0.967016835
LINC02091	1.003756364	0.967960882
MKNK1-AS1	0.995530028	0.971103001
CPEB2-DT	0.996279156	0.975306886
LINC02105	1.003073085	0.976470797
TMEM254-AS1	1.002751161	0.980040691
LINC02280	0.997880846	0.983199385
MIR600HG	0.997422775	0.983203719
LINC01224	0.998818192	0.983524626
CAPN10-DT	1.003476252	0.984148595
DLGAP1-AS4	0.997782459	0.98457835
LINC02130	0.997534581	0.985517202
A1BG-AS1	0.998028805	0.985798764
MMP25-AS1	0.997311776	0.986371575
PTCSC2	0.99880284	0.986971682
TH2LCRR	1.002222715	0.989562369
LINC01460	1.000944793	0.989618353
LINC02245	0.998648337	0.991326957
LINC00665	0.999289655	0.991889994
NPTN-IT1	1.001063241	0.992038887
LINC02582	1.000388584	0.992848254
LMO7-AS1	1.000838781	0.993574028
FALEC	1.000729819	0.993743683
B3GALT5-AS1	0.9996092	0.994008191
LINC00327	1.000735966	0.99491008
